# Supplementary material for: A Unique Patient Stratification Method Combined with a Machine Learning Approach Identifies Novel Genetic Susceptibility and Protective Factors for Severe COVID-19 in a Hungarian Population
Source: Int J Mol Sci. 2026 Mar 3;27(5):2358. doi: 10.3390/ijms27052358 (PMC12986284; doi:10.3390/ijms27052358)
Supplement: Supplementary file 1 [file ijms-27-02358-s001.zip]

Archive with 6 entries (6 files):
- Supplementary_Document_S1.pdf
- Supplementary_Document_S2.pdf
- Supplementary_Document_S3.pdf
- Supplementary_Table_S1.xlsx
- Supplementary_Table_S2.xlsx
- Supplementary_Table_S3.xlsx
