# Supplementary material for: A Unique Patient Stratification Method Combined with a Machine Learning Approach Identifies Novel Genetic Susceptibility and Protective Factors for Severe COVID-19 in a Hungarian Population
Source: Int J Mol Sci. 2026 Mar 3;27(5):2358. doi: 10.3390/ijms27052358 (PMC12986284; doi:10.3390/ijms27052358)
Supplement: Supplementary file 1 [file ijms-27-02358-s001.zip › Supplementary_Table_S1.xlsx]

## Sheet: dataset of 20,048 genes 
ID	GENE	SNP
HUN_1	A1BG	4
HUN_1	A1CF	2
HUN_1	A2M	17
HUN_1	A2ML1	18
HUN_1	A3GALT2	1
HUN_1	A4GALT	3
HUN_1	A4GNT	3
HUN_1	AAAS	5
HUN_1	AACS	7
HUN_1	AADAC	8
HUN_1	AADACL2	1
HUN_1	AADACL2-AS1	1
HUN_1	AADACL3	3
HUN_1	AADAT	1
HUN_1	AAGAB	1
HUN_1	AAK1	3
HUN_1	AAMDC	1
HUN_1	AAMP	1
HUN_1	AARD	1
HUN_1	AARS1	2
HUN_1	AARS2	11
HUN_1	AARSD1	2
HUN_1	AASDH	3
HUN_1	AASDHPPT	1
HUN_1	AATF	2
HUN_1	AATK	6
HUN_1	ABAT	14
HUN_1	ABCA1	10
HUN_1	ABCA10	10
HUN_1	ABCA12	15
HUN_1	ABCA13	23
HUN_1	ABCA2	12
HUN_1	ABCA3	6
HUN_1	ABCA4	17
HUN_1	ABCA5	6
HUN_1	ABCA6	8
HUN_1	ABCA7	16
HUN_1	ABCA8	6
HUN_1	ABCA9	10
HUN_1	ABCB1	2
HUN_1	ABCB11	10
HUN_1	ABCB4	6
HUN_1	ABCB5	11
HUN_1	ABCB6	3
HUN_1	ABCB7	1
HUN_1	ABCB9	2
HUN_1	ABCC1	15
HUN_1	ABCC10	3
HUN_1	ABCC11	16
HUN_1	ABCC12	4
HUN_1	ABCC2	3
HUN_1	ABCC3	6
HUN_1	ABCC4	19
HUN_1	ABCC5	11
HUN_1	ABCC6	15
HUN_1	ABCC8	20
HUN_1	ABCC9	5
HUN_1	ABCD1	1
HUN_1	ABCD3	5
HUN_1	ABCD4	1
HUN_1	ABCE1	4
HUN_1	ABCF1	3
HUN_1	ABCF2	2
HUN_1	ABCF3	4
HUN_1	ABCG1	6
HUN_1	ABCG2	5
HUN_1	ABCG5	2
HUN_1	ABCG8	6
HUN_1	ABHD1	1
HUN_1	ABHD10	2
HUN_1	ABHD11	1
HUN_1	ABHD12	2
HUN_1	ABHD12B	6
HUN_1	ABHD14A	1
HUN_1	ABHD15	2
HUN_1	ABHD16A	3
HUN_1	ABHD17A	3
HUN_1	ABHD17B	1
HUN_1	ABHD17C	1
HUN_1	ABHD2	2
HUN_1	ABHD3	3
HUN_1	ABHD6	1
HUN_1	ABHD8	2
HUN_1	ABI2	1
HUN_1	ABI3	1
HUN_1	ABI3BP	11
HUN_1	ABL1	3
HUN_1	ABL2	2
HUN_1	ABLIM1	11
HUN_1	ABLIM2	4
HUN_1	ABLIM3	12
HUN_1	ABO	20
HUN_1	ABR	12
HUN_1	ABRA	1
HUN_1	ABRAXAS1	1
HUN_1	ABRAXAS2	1
HUN_1	ABT1	2
HUN_1	ABTB1	2
HUN_1	ABTB2	3
HUN_1	AC002316.1	17
HUN_1	AC002316.1-OR1D5	4
HUN_1	AC002470.2	14
HUN_1	AC003006.1	1
HUN_1	AC003688.2	2
HUN_1	AC004076.1	1
HUN_1	AC004151.1	12
HUN_1	AC004160.1	3
HUN_1	AC004160.2	2
HUN_1	AC004551.1	6
HUN_1	AC004593.2	2
HUN_1	AC004805.1	1
HUN_1	AC004882.4	1
HUN_1	AC004980.1	6
HUN_1	AC005258.1	4
HUN_1	AC005261.1	2
HUN_1	AC005323.2	12
HUN_1	AC005324.4	6
HUN_1	AC005578.1	1
HUN_1	AC005726.1	1
HUN_1	AC005747.1	3
HUN_1	AC005832.4	1
HUN_1	AC005837.2	1
HUN_1	AC005899.5	2
HUN_1	AC006030.1	3
HUN_1	AC006064.6	1
HUN_1	AC006213.3	4
HUN_1	AC006254.1	4
HUN_1	AC007000.4	1
HUN_1	AC007161.3	1
HUN_1	AC007342.3	1
HUN_1	AC007405.2	2
HUN_1	AC007405.4	1
HUN_1	AC007728.1	2
HUN_1	AC007991.3	1
HUN_1	AC008073.3	2
HUN_1	AC008250.1	3
HUN_1	AC008496.2	2
HUN_1	AC008537.1	1
HUN_1	AC008575.1	1
HUN_1	AC008687.4-CGB3	1
HUN_1	AC008758.4	3
HUN_1	AC008770.2	13
HUN_1	AC008870.1	5
HUN_1	AC008937.1	1
HUN_1	AC009052.1	1
HUN_1	AC009081.2	8
HUN_1	AC009097.1	2
HUN_1	AC009163.3	3
HUN_1	AC009303.2	1
HUN_1	AC009403.2	1
HUN_1	AC009542.2	2
HUN_1	AC009554.1	8
HUN_1	AC009879.2	1
HUN_1	AC010132.3	1
HUN_1	AC010255.3	3
HUN_1	AC010307.2	1
HUN_1	AC010320.1-ZNF766	1
HUN_1	AC010326.1	1
HUN_1	AC010422.8	1
HUN_1	AC010519.1	5
HUN_1	AC010522.1	1
HUN_1	AC010531.1	3
HUN_1	AC010542.3	1
HUN_1	AC010809.1	3
HUN_1	AC011199.1-PLXNA1	1
HUN_1	AC011298.1-AQP12A	1
HUN_1	AC011346.1	1
HUN_1	AC011405.1	2
HUN_1	AC011462.1	10
HUN_1	AC011468.2	1
HUN_1	AC011479.2	1
HUN_1	AC011483.1	1
HUN_1	AC011483.2	1
HUN_1	AC011525.1	1
HUN_1	AC011997.1	1
HUN_1	AC012184.1	1
HUN_1	AC012254.1	1
HUN_1	AC012313.3	1
HUN_1	AC012360.2-TGFBRAP1	1
HUN_1	AC012651.1	1
HUN_1	AC013391.2	4
HUN_1	AC013489.1	1
HUN_1	AC013640.1	3
HUN_1	AC015687.1	4
HUN_1	AC015802.6	2
HUN_1	AC015813.2	1
HUN_1	AC015878.1	2
HUN_1	AC016026.1	2
HUN_1	AC016065.1	1
HUN_1	AC016721.1	1
HUN_1	AC016747.4	1
HUN_1	AC016876.2	2
HUN_1	AC016931.1	1
HUN_1	AC018553.2	1
HUN_1	AC018630.2	19
HUN_1	AC018755.2	8
HUN_1	AC018766.1	2
HUN_1	AC018809.3	1
HUN_1	AC018816.1	1
HUN_1	AC019197.1	1
HUN_1	AC019257.8	17
HUN_1	AC020663.1	3
HUN_1	AC020703.1	1
HUN_1	AC020907.2	1
HUN_1	AC020907.4	1
HUN_1	AC020908.2	1
HUN_1	AC020909.1	1
HUN_1	AC020909.3	1
HUN_1	AC020922.1	1
HUN_1	AC020928.1	3
HUN_1	AC020929.1	9
HUN_1	AC021066.1	2
HUN_1	AC021092.2	1
HUN_1	AC021146.8-UGT2B10	1
HUN_1	AC021218.1	2
HUN_1	AC022107.1-CENPH	1
HUN_1	AC022118.1-CCDC192	1
HUN_1	AC022217.3	1
HUN_1	AC022415.3	1
HUN_1	AC022558.2	1
HUN_1	AC022966.1	7
HUN_1	AC023055.1	1
HUN_1	AC023509.1	1
HUN_1	AC023906.4	1
HUN_1	AC024267.5	1
HUN_1	AC024592.3	2
HUN_1	AC025176.1-CENPK	1
HUN_1	AC025283.1-OR2C1	1
HUN_1	AC025569.1	3
HUN_1	AC026271.5	2
HUN_1	AC026316.4	1
HUN_1	AC026746.1	1
HUN_1	AC026786.1	1
HUN_1	AC026786.2	2
HUN_1	AC027045.1	1
HUN_1	AC027097.1	3
HUN_1	AC027559.1	2
HUN_1	AC027601.1	2
HUN_1	AC027644.4	1
HUN_1	AC034102.3	1
HUN_1	AC034228.1	1
HUN_1	AC034228.1-IL3	1
HUN_1	AC034228.3	6
HUN_1	AC036108.1	1
HUN_1	AC044810.3	1
HUN_1	AC046134.2	1
HUN_1	AC048338.1	4
HUN_1	AC048382.5	1
HUN_1	AC053503.6	1
HUN_1	AC055811.1	2
HUN_1	AC055811.2	5
HUN_1	AC055839.2	2
HUN_1	AC055855.2	1
HUN_1	AC055860.1	1
HUN_1	AC067752.1	1
HUN_1	AC068481.1	2
HUN_1	AC068631.1	4
HUN_1	AC068775.1	11
HUN_1	AC068831.8	1
HUN_1	AC068946.1	7
HUN_1	AC068946.2	1
HUN_1	AC069272.1	2
HUN_1	AC069281.2	1
HUN_1	AC069368.1	1
HUN_1	AC069444.2	2
HUN_1	AC073254.1	1
HUN_1	AC073283.3	4
HUN_1	AC073365.1	2
HUN_1	AC073539.3-ZNF729	1
HUN_1	AC073610.2	2
HUN_1	AC073611.1	1
HUN_1	AC073896.4	2
HUN_1	AC073957.2	1
HUN_1	AC074044.1	1
HUN_1	AC078785.1	1
HUN_1	AC079296.1	2
HUN_1	AC079325.1-CD300H	1
HUN_1	AC079414.1	4
HUN_1	AC079921.1	2
HUN_1	AC084125.1	1
HUN_1	AC087242.1	1
HUN_1	AC087280.2	3
HUN_1	AC087289.3	2
HUN_1	AC087521.3	1
HUN_1	AC087612.1-LACTB	1
HUN_1	AC090282.1-OR1A2	1
HUN_1	AC090907.2	4
HUN_1	AC091167.2	1
HUN_1	AC091230.1	7
HUN_1	AC091946.1	1
HUN_1	AC092118.1	2
HUN_1	AC092143.1	1
HUN_1	AC092647.5	2
HUN_1	AC092666.1	1
HUN_1	AC092681.1	4
HUN_1	AC092939.1	1
HUN_1	AC092979.1	1
HUN_1	AC093012.1	1
HUN_1	AC093390.2	1
HUN_1	AC093512.2	2
HUN_1	AC093668.1	1
HUN_1	AC093895.2	1
HUN_1	AC095032.1	1
HUN_1	AC097382.2	1
HUN_1	AC097532.1-ZNF806	1
HUN_1	AC097641.1	1
HUN_1	AC098588.2	1
HUN_1	AC098650.1	5
HUN_1	AC098848.1	1
HUN_1	AC099063.1	4
HUN_1	AC100868.1	2
HUN_1	AC103974.1	9
HUN_1	AC104134.1	1
HUN_1	AC104389.5	3
HUN_1	AC104581.2	1
HUN_1	AC104809.2	2
HUN_1	AC104971.1	2
HUN_1	AC106741.2	3
HUN_1	AC106897.2	1
HUN_1	AC107023.1	12
HUN_1	AC107223.1	1
HUN_1	AC107959.1	1
HUN_1	AC108002.1	1
HUN_1	AC108488.2-RNASEH1-AS1	1
HUN_1	AC108519.1	4
HUN_1	AC109587.1	2
HUN_1	AC112719.2	1
HUN_1	AC113208.4	1
HUN_1	AC114267.1	2
HUN_1	AC114786.1-UGT2B28	1
HUN_1	AC116903.2	2
HUN_1	AC116914.1	1
HUN_1	AC117378.1	1
HUN_1	AC117460.1	1
HUN_1	AC117473.1	1
HUN_1	AC117509.1	1
HUN_1	AC118281.1	2
HUN_1	AC118549.1	3
HUN_1	AC122685.1	1
HUN_1	AC125421.1	1
HUN_1	AC127029.3	2
HUN_1	AC127164.1	1
HUN_1	AC132807.2	1
HUN_1	AC134980.3	2
HUN_1	AC135166.1	1
HUN_1	AC136475.1	1
HUN_1	AC137810.1	5
HUN_1	AC137834.1	1
HUN_1	AC138024.1	1
HUN_1	AC138089.1-OR2T5	1
HUN_1	AC139491.7	1
HUN_1	AC139769.2	3
HUN_1	AC145098.1	1
HUN_1	AC231657.3	2
HUN_1	AC231981.1	1
HUN_1	AC233992.2	3
HUN_1	AC243547.3	1
HUN_1	AC243919.2	3
HUN_1	AC245033.1	1
HUN_1	AC245033.4	2
HUN_1	AC245128.1	1
HUN_1	AC245748.1	2
HUN_1	AC253572.2-PPIAL4A	1
HUN_1	AC254562.2-CYP2D7	1
HUN_1	AC254629.1	17
HUN_1	ACAA1	1
HUN_1	ACAA2	5
HUN_1	ACACA	2
HUN_1	ACACB	22
HUN_1	ACAD8	3
HUN_1	ACAD9	7
HUN_1	ACADL	3
HUN_1	ACADM	6
HUN_1	ACADS	7
HUN_1	ACADSB	2
HUN_1	ACADVL	2
HUN_1	ACAN	16
HUN_1	ACAP1	6
HUN_1	ACAP2	4
HUN_1	ACAP3	3
HUN_1	ACAT1	6
HUN_1	ACAT2	5
HUN_1	ACBD3	3
HUN_1	ACBD4	1
HUN_1	ACBD5	6
HUN_1	ACBD6	1
HUN_1	ACCS	2
HUN_1	ACCSL	1
HUN_1	ACE	16
HUN_1	ACER1	2
HUN_1	ACER3	6
HUN_1	ACHE	1
HUN_1	ACIN1	2
HUN_1	ACKR1	2
HUN_1	ACKR2	1
HUN_1	ACLY	19
HUN_1	ACO1	6
HUN_1	ACO2	7
HUN_1	ACOD1	1
HUN_1	ACOT11	6
HUN_1	ACOT12	3
HUN_1	ACOT13	2
HUN_1	ACOT2	5
HUN_1	ACOT4	3
HUN_1	ACOT6	1
HUN_1	ACOT8	1
HUN_1	ACOT9	2
HUN_1	ACOX1	5
HUN_1	ACOX2	2
HUN_1	ACOX3	1
HUN_1	ACOXL	2
HUN_1	ACP1	2
HUN_1	ACP2	6
HUN_1	ACP4	3
HUN_1	ACP6	7
HUN_1	ACP7	10
HUN_1	ACPP	10
HUN_1	ACR	3
HUN_1	ACRBP	2
HUN_1	ACRV1	1
HUN_1	ACSBG1	11
HUN_1	ACSBG2	1
HUN_1	ACSF3	17
HUN_1	ACSL1	8
HUN_1	ACSL3	5
HUN_1	ACSL4	3
HUN_1	ACSL5	3
HUN_1	ACSM2A	3
HUN_1	ACSM2B	3
HUN_1	ACSM3	1
HUN_1	ACSM4	3
HUN_1	ACSM6	1
HUN_1	ACSS1	3
HUN_1	ACSS2	4
HUN_1	ACSS3	4
HUN_1	ACTA1	1
HUN_1	ACTB	4
HUN_1	ACTBL2	1
HUN_1	ACTG1	6
HUN_1	ACTG2	15
HUN_1	ACTG2-DGUOK	1
HUN_1	ACTL10	1
HUN_1	ACTL6A	5
HUN_1	ACTL7A	2
HUN_1	ACTL7B	3
HUN_1	ACTL7B-ACTL7A	1
HUN_1	ACTL8	2
HUN_1	ACTL9	4
HUN_1	ACTN1	8
HUN_1	ACTN2	11
HUN_1	ACTN3	8
HUN_1	ACTN4	7
HUN_1	ACTR1A	2
HUN_1	ACTR1B	3
HUN_1	ACTR2	6
HUN_1	ACTR3B	4
HUN_1	ACTR3C	1
HUN_1	ACTR8	8
HUN_1	ACTRT1	1
HUN_1	ACTRT2	1
HUN_1	ACTRT3	1
HUN_1	ACVR1	1
HUN_1	ACVR1B	1
HUN_1	ACVR1C	7
HUN_1	ACVR2A	1
HUN_1	ACVR2B	3
HUN_1	ACY3	5
HUN_1	ACYP1	1
HUN_1	ACYP2	2
HUN_1	AD000671.2	3
HUN_1	ADA	3
HUN_1	ADA2	11
HUN_1	ADAD2	10
HUN_1	ADAL	4
HUN_1	ADAM10	3
HUN_1	ADAM11	14
HUN_1	ADAM12	7
HUN_1	ADAM15	3
HUN_1	ADAM17	1
HUN_1	ADAM18	1
HUN_1	ADAM19	8
HUN_1	ADAM2	1
HUN_1	ADAM20	1
HUN_1	ADAM21	15
HUN_1	ADAM22	2
HUN_1	ADAM23	2
HUN_1	ADAM28	5
HUN_1	ADAM32	4
HUN_1	ADAM33	10
HUN_1	ADAM7	8
HUN_1	ADAM8	18
HUN_1	ADAM9	5
HUN_1	ADAMDEC1	2
HUN_1	ADAMTS1	7
HUN_1	ADAMTS10	9
HUN_1	ADAMTS12	22
HUN_1	ADAMTS13	24
HUN_1	ADAMTS14	14
HUN_1	ADAMTS15	2
HUN_1	ADAMTS16	15
HUN_1	ADAMTS17	22
HUN_1	ADAMTS18	17
HUN_1	ADAMTS19	5
HUN_1	ADAMTS2	15
HUN_1	ADAMTS20	10
HUN_1	ADAMTS3	3
HUN_1	ADAMTS4	3
HUN_1	ADAMTS5	5
HUN_1	ADAMTS6	3
HUN_1	ADAMTS7	34
HUN_1	ADAMTS8	4
HUN_1	ADAMTS9	10
HUN_1	ADAMTSL1	14
HUN_1	ADAMTSL2	16
HUN_1	ADAMTSL3	5
HUN_1	ADAMTSL4	4
HUN_1	ADAMTSL5	5
HUN_1	ADAP1	2
HUN_1	ADAR	5
HUN_1	ADARB1	4
HUN_1	ADARB2	4
HUN_1	ADAT1	2
HUN_1	ADAT2	1
HUN_1	ADAT3	1
HUN_1	ADCK1	7
HUN_1	ADCK2	2
HUN_1	ADCK5	5
HUN_1	ADCY1	6
HUN_1	ADCY10	7
HUN_1	ADCY2	6
HUN_1	ADCY3	4
HUN_1	ADCY4	15
HUN_1	ADCY5	13
HUN_1	ADCY6	2
HUN_1	ADCY7	4
HUN_1	ADCY8	8
HUN_1	ADCY9	10
HUN_1	ADCYAP1	2
HUN_1	ADD1	3
HUN_1	ADD2	8
HUN_1	ADD3	1
HUN_1	ADGB	10
HUN_1	ADGRA1	2
HUN_1	ADGRA2	2
HUN_1	ADGRA3	4
HUN_1	ADGRB1	14
HUN_1	ADGRB2	6
HUN_1	ADGRB3	6
HUN_1	ADGRD1	16
HUN_1	ADGRE1	17
HUN_1	ADGRE2	14
HUN_1	ADGRE3	8
HUN_1	ADGRE5	13
HUN_1	ADGRF2	6
HUN_1	ADGRF3	8
HUN_1	ADGRF4	12
HUN_1	ADGRF5	17
HUN_1	ADGRG1	7
HUN_1	ADGRG2	7
HUN_1	ADGRG3	6
HUN_1	ADGRG4	13
HUN_1	ADGRG6	6
HUN_1	ADGRG7	8
HUN_1	ADGRL2	8
HUN_1	ADGRL3	7
HUN_1	ADGRL4	6
HUN_1	ADGRV1	30
HUN_1	ADH1B	5
HUN_1	ADH1C	4
HUN_1	ADH4	7
HUN_1	ADH5	4
HUN_1	ADH7	2
HUN_1	ADHFE1	7
HUN_1	ADIPOQ	1
HUN_1	ADIPOR1	1
HUN_1	ADIPOR2	2
HUN_1	ADIRF	3
HUN_1	ADK	2
HUN_1	ADNP	1
HUN_1	ADNP2	1
HUN_1	ADO	2
HUN_1	ADORA1	1
HUN_1	ADORA2A	1
HUN_1	ADORA3	1
HUN_1	ADPGK	1
HUN_1	ADPRH	2
HUN_1	ADPRHL1	10
HUN_1	ADPRM	2
HUN_1	ADRA1A	3
HUN_1	ADRA1D	3
HUN_1	ADRA2B	2
HUN_1	ADRB1	1
HUN_1	ADRB2	6
HUN_1	ADRM1	4
HUN_1	ADSL	1
HUN_1	ADSS2	1
HUN_1	ADTRP	2
HUN_1	AEBP1	5
HUN_1	AEBP2	5
HUN_1	AEN	3
HUN_1	AF064860.1	1
HUN_1	AF064860.2-IGSF5	1
HUN_1	AF241726.2	2
HUN_1	AFAP1	7
HUN_1	AFAP1L1	2
HUN_1	AFAP1L2	6
HUN_1	AFDN	14
HUN_1	AFF1	5
HUN_1	AFF2	4
HUN_1	AFF3	2
HUN_1	AFG1L	2
HUN_1	AFG3L2	3
HUN_1	AFM	3
HUN_1	AFMID	3
HUN_1	AFP	7
HUN_1	AFTPH	2
HUN_1	AGA	5
HUN_1	AGAP1	9
HUN_1	AGAP2	4
HUN_1	AGAP3	1
HUN_1	AGAP4	7
HUN_1	AGAP5	2
HUN_1	AGAP6	1
HUN_1	AGAP9	2
HUN_1	AGBL1	9
HUN_1	AGBL2	3
HUN_1	AGBL3	6
HUN_1	AGBL4	2
HUN_1	AGBL5	7
HUN_1	AGER	2
HUN_1	AGFG1	1
HUN_1	AGFG2	4
HUN_1	AGGF1	2
HUN_1	AGMAT	5
HUN_1	AGMO	4
HUN_1	AGO2	12
HUN_1	AGO4	1
HUN_1	AGPAT2	2
HUN_1	AGPAT4	3
HUN_1	AGPAT5	1
HUN_1	AGPS	1
HUN_1	AGR2	5
HUN_1	AGR3	4
HUN_1	AGRN	14
HUN_1	AGT	4
HUN_1	AGTR1	1
HUN_1	AGTRAP	2
HUN_1	AGXT	12
HUN_1	AGXT2	13
HUN_1	AHCY	2
HUN_1	AHCYL1	1
HUN_1	AHCYL2	4
HUN_1	AHDC1	2
HUN_1	AHI1	4
HUN_1	AHNAK	3
HUN_1	AHNAK2	76
HUN_1	AHR	1
HUN_1	AHRR	13
HUN_1	AHSA1	2
HUN_1	AHSA2P	2
HUN_1	AHSG	3
HUN_1	AHSP	3
HUN_1	AICDA	3
HUN_1	AIDA	1
HUN_1	AIF1L	1
HUN_1	AIFM2	6
HUN_1	AIFM3	5
HUN_1	AIG1	1
HUN_1	AIMP1	2
HUN_1	AIMP2	3
HUN_1	AIP	2
HUN_1	AIPL1	10
HUN_1	AIRE	8
HUN_1	AJAP1	2
HUN_1	AJM1	1
HUN_1	AJUBA	2
HUN_1	AK1	2
HUN_1	AK3	3
HUN_1	AK5	3
HUN_1	AK7	4
HUN_1	AK8	2
HUN_1	AK9	1
HUN_1	AKAIN1	3
HUN_1	AKAP1	7
HUN_1	AKAP11	3
HUN_1	AKAP12	4
HUN_1	AKAP13	24
HUN_1	AKAP14	1
HUN_1	AKAP3	9
HUN_1	AKAP5	1
HUN_1	AKAP6	13
HUN_1	AKAP7	2
HUN_1	AKAP8	2
HUN_1	AKAP8L	2
HUN_1	AKAP9	4
HUN_1	AKIP1	3
HUN_1	AKIRIN1	3
HUN_1	AKNA	5
HUN_1	AKNAD1	8
HUN_1	AKR1A1	1
HUN_1	AKR1B1	6
HUN_1	AKR1B10	10
HUN_1	AKR1B15	7
HUN_1	AKR1C1	6
HUN_1	AKR1C2	9
HUN_1	AKR1C3	12
HUN_1	AKR1C4	5
HUN_1	AKR1D1	5
HUN_1	AKR1E2	6
HUN_1	AKR7A2	1
HUN_1	AKR7A3	7
HUN_1	AKR7L	6
HUN_1	AKT1	2
HUN_1	AKT1S1	1
HUN_1	AKT2	3
HUN_1	AKT3	1
HUN_1	AL008638.1-AL021153.1	1
HUN_1	AL008729.1	3
HUN_1	AL020998.1	1
HUN_1	AL022318.4	1
HUN_1	AL022476.1	2
HUN_1	AL024498.2	5
HUN_1	AL031056.1	1
HUN_1	AL031282.2	3
HUN_1	AL031777.2-H2BC7	1
HUN_1	AL034379.1-DNALI1	1
HUN_1	AL034550.2	1
HUN_1	AL049634.2	6
HUN_1	AL049650.2	2
HUN_1	AL049834.1	3
HUN_1	AL096711.2	1
HUN_1	AL096870.2	1
HUN_1	AL109810.2	1
HUN_1	AL110118.2	1
HUN_1	AL117339.5	2
HUN_1	AL117348.2	1
HUN_1	AL121694.1	1
HUN_1	AL121899.1	3
HUN_1	AL121974.1	1
HUN_1	AL132671.2	2
HUN_1	AL132857.1	1
HUN_1	AL133353.2	1
HUN_1	AL133467.3	3
HUN_1	AL136018.1	3
HUN_1	AL136419.1	2
HUN_1	AL136531.2	3
HUN_1	AL136982.1	1
HUN_1	AL136982.6	2
HUN_1	AL137009.2	1
HUN_1	AL137782.1	1
HUN_1	AL137789.1	2
HUN_1	AL137804.1	1
HUN_1	AL139147.1	1
HUN_1	AL139300.1	4
HUN_1	AL157911.1	4
HUN_1	AL157935.2	2
HUN_1	AL159141.1	3
HUN_1	AL159163.1	1
HUN_1	AL160153.1	1
HUN_1	AL160314.2	1
HUN_1	AL162258.1	2
HUN_1	AL162417.1	2
HUN_1	AL353588.1	1
HUN_1	AL353784.1	2
HUN_1	AL354696.2	1
HUN_1	AL354707.1	1
HUN_1	AL354714.1	1
HUN_1	AL355102.4	1
HUN_1	AL355310.2	2
HUN_1	AL355312.3	3
HUN_1	AL356134.1	1
HUN_1	AL356387.1	1
HUN_1	AL356756.1	2
HUN_1	AL357153.3	1
HUN_1	AL357673.1	1
HUN_1	AL358113.1	1
HUN_1	AL358613.3	1
HUN_1	AL359555.1	1
HUN_1	AL359636.2	1
HUN_1	AL359736.1	4
HUN_1	AL359924.1	2
HUN_1	AL360268.1	2
HUN_1	AL365273.2	1
HUN_1	AL390957.1	1
HUN_1	AL441992.3	1
HUN_1	AL445183.1	2
HUN_1	AL445237.1-LHPP	1
HUN_1	AL445928.2	1
HUN_1	AL445985.1	1
HUN_1	AL450426.1-OR13C8	1
HUN_1	AL450447.1	3
HUN_1	AL451062.4	3
HUN_1	AL512310.1	1
HUN_1	AL513323.1	1
HUN_1	AL583803.1-SMLR1	1
HUN_1	AL589765.4	1
HUN_1	AL589990.1	1
HUN_1	AL590006.1	1
HUN_1	AL590385.2	6
HUN_1	AL590560.3	1
HUN_1	AL590627.3	1
HUN_1	AL591135.2-BCKDHB	1
HUN_1	AL591501.1	1
HUN_1	AL591806.4	2
HUN_1	AL591896.1-KLHDC7A	1
HUN_1	AL592045.1-MIXL1	1
HUN_1	AL606534.1	1
HUN_1	AL662791.2	1
HUN_1	AL662899.4	3
HUN_1	AL669830.2	2
HUN_1	AL669918.1	13
HUN_1	AL671883.2	5
HUN_1	AL731557.1	1
HUN_1	AL731769.2	4
HUN_1	AL772363.1	1
HUN_1	ALAD	2
HUN_1	ALB	1
HUN_1	ALCAM	5
HUN_1	ALDH16A1	7
HUN_1	ALDH18A1	5
HUN_1	ALDH1A1	5
HUN_1	ALDH1A2	7
HUN_1	ALDH1A3	4
HUN_1	ALDH1B1	4
HUN_1	ALDH1L1	2
HUN_1	ALDH1L2	4
HUN_1	ALDH3A1	3
HUN_1	ALDH3A2	2
HUN_1	ALDH3B1	6
HUN_1	ALDH3B2	10
HUN_1	ALDH4A1	15
HUN_1	ALDH5A1	4
HUN_1	ALDH7A1	7
HUN_1	ALDH9A1	6
HUN_1	ALDOB	2
HUN_1	ALG1	13
HUN_1	ALG10	1
HUN_1	ALG10B	4
HUN_1	ALG1L2	13
HUN_1	ALG5	4
HUN_1	ALG6	3
HUN_1	ALG8	5
HUN_1	ALG9	1
HUN_1	ALK	12
HUN_1	ALKBH1	4
HUN_1	ALKBH2	1
HUN_1	ALKBH3	5
HUN_1	ALKBH8	5
HUN_1	ALLC	10
HUN_1	ALMS1	21
HUN_1	ALOX12	6
HUN_1	ALOX12B	3
HUN_1	ALOX15	6
HUN_1	ALOX15B	5
HUN_1	ALOX5	6
HUN_1	ALOX5AP	3
HUN_1	ALOXE3	3
HUN_1	ALPG	1
HUN_1	ALPI	1
HUN_1	ALPK1	16
HUN_1	ALPK2	31
HUN_1	ALPK3	10
HUN_1	ALPL	5
HUN_1	ALPP	5
HUN_1	ALS2	10
HUN_1	ALS2CL	10
HUN_1	ALX3	1
HUN_1	ALX4	3
HUN_1	AMACR	5
HUN_1	AMBN	3
HUN_1	AMBP	1
HUN_1	AMBRA1	1
HUN_1	AMDHD1	4
HUN_1	AMELX	1
HUN_1	AMER3	1
HUN_1	AMFR	4
HUN_1	AMH	3
HUN_1	AMIGO2	1
HUN_1	AMN	2
HUN_1	AMN1	1
HUN_1	AMOTL1	3
HUN_1	AMOTL2	3
HUN_1	AMPD1	2
HUN_1	AMPD2	4
HUN_1	AMPD3	11
HUN_1	AMPH	5
HUN_1	AMT	1
HUN_1	AMTN	6
HUN_1	AMY2A	2
HUN_1	AMY2B	1
HUN_1	AMZ1	3
HUN_1	AMZ2	1
HUN_1	ANAPC1	17
HUN_1	ANAPC10	1
HUN_1	ANAPC4	4
HUN_1	ANAPC5	4
HUN_1	ANG	1
HUN_1	ANGEL1	2
HUN_1	ANGEL2	1
HUN_1	ANGPT2	1
HUN_1	ANGPT4	6
HUN_1	ANGPTL1	1
HUN_1	ANGPTL2	1
HUN_1	ANGPTL4	1
HUN_1	ANGPTL5	4
HUN_1	ANGPTL7	1
HUN_1	ANHX	7
HUN_1	ANK1	14
HUN_1	ANK2	3
HUN_1	ANK3	12
HUN_1	ANKAR	7
HUN_1	ANKDD1A	4
HUN_1	ANKDD1B	2
HUN_1	ANKEF1	5
HUN_1	ANKFN1	4
HUN_1	ANKFY1	2
HUN_1	ANKH	1
HUN_1	ANKIB1	3
HUN_1	ANKK1	10
HUN_1	ANKLE1	11
HUN_1	ANKLE2	1
HUN_1	ANKMY1	8
HUN_1	ANKMY2	5
HUN_1	ANKRA2	2
HUN_1	ANKRD10	3
HUN_1	ANKRD11	8
HUN_1	ANKRD12	1
HUN_1	ANKRD13D	1
HUN_1	ANKRD16	3
HUN_1	ANKRD17	2
HUN_1	ANKRD18A	3
HUN_1	ANKRD18B	3
HUN_1	ANKRD2	2
HUN_1	ANKRD20A1	2
HUN_1	ANKRD20A2	1
HUN_1	ANKRD20A4	2
HUN_1	ANKRD22	2
HUN_1	ANKRD24	13
HUN_1	ANKRD26	18
HUN_1	ANKRD27	13
HUN_1	ANKRD28	1
HUN_1	ANKRD29	3
HUN_1	ANKRD30A	10
HUN_1	ANKRD30B	15
HUN_1	ANKRD31	8
HUN_1	ANKRD33	1
HUN_1	ANKRD33B	5
HUN_1	ANKRD34B	1
HUN_1	ANKRD34C	1
HUN_1	ANKRD35	2
HUN_1	ANKRD36	54
HUN_1	ANKRD36B	7
HUN_1	ANKRD36C	66
HUN_1	ANKRD37	1
HUN_1	ANKRD40	1
HUN_1	ANKRD42	2
HUN_1	ANKRD44	12
HUN_1	ANKRD49	1
HUN_1	ANKRD52	3
HUN_1	ANKRD53	7
HUN_1	ANKRD54	1
HUN_1	ANKRD55	2
HUN_1	ANKRD6	10
HUN_1	ANKRD60	4
HUN_1	ANKRD62	2
HUN_1	ANKRD63	1
HUN_1	ANKS1A	11
HUN_1	ANKS1B	10
HUN_1	ANKS3	4
HUN_1	ANKS6	7
HUN_1	ANKUB1	5
HUN_1	ANKZF1	5
HUN_1	ANLN	4
HUN_1	ANO1	19
HUN_1	ANO10	5
HUN_1	ANO2	10
HUN_1	ANO3	16
HUN_1	ANO4	6
HUN_1	ANO5	2
HUN_1	ANO6	3
HUN_1	ANO7	14
HUN_1	ANO8	3
HUN_1	ANO9	5
HUN_1	ANOS1	3
HUN_1	ANP32B	2
HUN_1	ANP32E	2
HUN_1	ANPEP	7
HUN_1	ANTKMT	4
HUN_1	ANTXR1	8
HUN_1	ANTXR2	8
HUN_1	ANTXRL	13
HUN_1	ANXA1	3
HUN_1	ANXA10	2
HUN_1	ANXA11	4
HUN_1	ANXA13	8
HUN_1	ANXA13-FAM91A1	1
HUN_1	ANXA2	11
HUN_1	ANXA3	4
HUN_1	ANXA4	5
HUN_1	ANXA5	1
HUN_1	ANXA6	10
HUN_1	ANXA8	2
HUN_1	ANXA8L1	1
HUN_1	ANXA9	3
HUN_1	AOAH	9
HUN_1	AOC1	5
HUN_1	AOC3	1
HUN_1	AOPEP	1
HUN_1	AOX1	16
HUN_1	AP000487.1	1
HUN_1	AP000662.1	1
HUN_1	AP001011.2	10
HUN_1	AP001107.6	1
HUN_1	AP001189.1	1
HUN_1	AP001273.2	4
HUN_1	AP001318.1	1
HUN_1	AP001453.3	1
HUN_1	AP001453.5	2
HUN_1	AP001804.1-OR8B4	1
HUN_1	AP002026.1	12
HUN_1	AP002336.2	4
HUN_1	AP002512.3	1
HUN_1	AP002748.5	1
HUN_1	AP002762.2	1
HUN_1	AP003122.6-TRIM77	2
HUN_1	AP003396.3	1
HUN_1	AP003718.1	1
HUN_1	AP006333.1	6
HUN_1	AP006621.4	1
HUN_1	AP1B1	3
HUN_1	AP1G1	9
HUN_1	AP1G2	2
HUN_1	AP1M1	7
HUN_1	AP1M2	9
HUN_1	AP1S1	2
HUN_1	AP1S2	1
HUN_1	AP2A1	7
HUN_1	AP2A2	11
HUN_1	AP2B1	6
HUN_1	AP2M1	4
HUN_1	AP2S1	2
HUN_1	AP3B1	4
HUN_1	AP3B2	4
HUN_1	AP3D1	1
HUN_1	AP3M1	1
HUN_1	AP3M2	1
HUN_1	AP4B1	2
HUN_1	AP4E1	8
HUN_1	AP4M1	4
HUN_1	AP4S1	4
HUN_1	AP5B1	4
HUN_1	AP5Z1	7
HUN_1	APAF1	1
HUN_1	APBA1	2
HUN_1	APBA2	4
HUN_1	APBA3	6
HUN_1	APBB1	2
HUN_1	APBB1IP	2
HUN_1	APBB2	1
HUN_1	APBB3	3
HUN_1	APC	8
HUN_1	APC2	2
HUN_1	APCDD1	8
HUN_1	APCDD1L	3
HUN_1	APCS	1
HUN_1	APEH	2
HUN_1	APELA	2
HUN_1	APEX1	1
HUN_1	APIP	18
HUN_1	APLNR	1
HUN_1	APLP2	1
HUN_1	APMAP	3
HUN_1	APOA1	2
HUN_1	APOA4	4
HUN_1	APOA5	2
HUN_1	APOB	12
HUN_1	APOBEC1	5
HUN_1	APOBEC2	2
HUN_1	APOBEC3A	2
HUN_1	APOBEC3B	6
HUN_1	APOBEC3C	3
HUN_1	APOBEC3F	7
HUN_1	APOBEC3G	2
HUN_1	APOBEC4	1
HUN_1	APOBR	8
HUN_1	APOC2	2
HUN_1	APOC3	3
HUN_1	APOC4	2
HUN_1	APOD	1
HUN_1	APOE	1
HUN_1	APOH	4
HUN_1	APOL1	12
HUN_1	APOL3	5
HUN_1	APOL4	7
HUN_1	APOL5	4
HUN_1	APOLD1	1
HUN_1	APP	3
HUN_1	APPL1	3
HUN_1	APPL2	4
HUN_1	APTX	4
HUN_1	AQP1	1
HUN_1	AQP10	4
HUN_1	AQP12A	5
HUN_1	AQP12B	2
HUN_1	AQP2	6
HUN_1	AQP3	3
HUN_1	AQP6	1
HUN_1	AQP7	3
HUN_1	AQP8	2
HUN_1	AQP9	2
HUN_1	AQR	8
HUN_1	AQR-ZNF770	1
HUN_1	AR	1
HUN_1	ARAF	2
HUN_1	ARAP1	12
HUN_1	ARAP2	6
HUN_1	ARAP3	11
HUN_1	ARC	4
HUN_1	ARF3	2
HUN_1	ARFGAP1	3
HUN_1	ARFGAP2	4
HUN_1	ARFGAP3	5
HUN_1	ARFGEF2	9
HUN_1	ARFGEF3	13
HUN_1	ARFIP1	1
HUN_1	ARFIP2	2
HUN_1	ARG2	2
HUN_1	ARGFX	2
HUN_1	ARGLU1	1
HUN_1	ARHGAP1	2
HUN_1	ARHGAP10	5
HUN_1	ARHGAP11A	1
HUN_1	ARHGAP11B	1
HUN_1	ARHGAP12	7
HUN_1	ARHGAP15	1
HUN_1	ARHGAP17	1
HUN_1	ARHGAP18	7
HUN_1	ARHGAP19	5
HUN_1	ARHGAP20	8
HUN_1	ARHGAP21	6
HUN_1	ARHGAP22	8
HUN_1	ARHGAP23	8
HUN_1	ARHGAP24	1
HUN_1	ARHGAP25	3
HUN_1	ARHGAP26	10
HUN_1	ARHGAP27	1
HUN_1	ARHGAP28	8
HUN_1	ARHGAP29	7
HUN_1	ARHGAP30	2
HUN_1	ARHGAP31	7
HUN_1	ARHGAP32	5
HUN_1	ARHGAP33	7
HUN_1	ARHGAP36	2
HUN_1	ARHGAP39	3
HUN_1	ARHGAP4	1
HUN_1	ARHGAP40	10
HUN_1	ARHGAP42	14
HUN_1	ARHGAP44	2
HUN_1	ARHGAP5	1
HUN_1	ARHGAP6	1
HUN_1	ARHGAP9	10
HUN_1	ARHGDIA	1
HUN_1	ARHGDIB	3
HUN_1	ARHGDIG	1
HUN_1	ARHGEF10	5
HUN_1	ARHGEF10L	13
HUN_1	ARHGEF11	5
HUN_1	ARHGEF12	7
HUN_1	ARHGEF15	4
HUN_1	ARHGEF16	10
HUN_1	ARHGEF18	10
HUN_1	ARHGEF19	2
HUN_1	ARHGEF2	5
HUN_1	ARHGEF25	7
HUN_1	ARHGEF26	9
HUN_1	ARHGEF28	13
HUN_1	ARHGEF3	11
HUN_1	ARHGEF33	3
HUN_1	ARHGEF37	13
HUN_1	ARHGEF39	3
HUN_1	ARHGEF40	4
HUN_1	ARHGEF7	3
HUN_1	ARID2	2
HUN_1	ARID3A	11
HUN_1	ARID3C	3
HUN_1	ARID4A	2
HUN_1	ARID4B	4
HUN_1	ARID5B	2
HUN_1	ARIH2	3
HUN_1	ARL1	2
HUN_1	ARL10	1
HUN_1	ARL11	2
HUN_1	ARL13A	3
HUN_1	ARL14	1
HUN_1	ARL14EPL	5
HUN_1	ARL15	1
HUN_1	ARL16	1
HUN_1	ARL3	1
HUN_1	ARL4A	1
HUN_1	ARL5B	2
HUN_1	ARL5C	1
HUN_1	ARL6IP1	1
HUN_1	ARL6IP4	1
HUN_1	ARL6IP5	1
HUN_1	ARL6IP6	4
HUN_1	ARL8A	1
HUN_1	ARL9-THEGL	1
HUN_1	ARMC1	2
HUN_1	ARMC10	3
HUN_1	ARMC12	4
HUN_1	ARMC2	1
HUN_1	ARMC4	5
HUN_1	ARMC5	4
HUN_1	ARMC6	2
HUN_1	ARMC7	1
HUN_1	ARMC8	1
HUN_1	ARMC9	6
HUN_1	ARMCX1	2
HUN_1	ARMCX2	2
HUN_1	ARMCX4	4
HUN_1	ARMH2	1
HUN_1	ARMH4	5
HUN_1	ARMS2	3
HUN_1	ARNT	2
HUN_1	ARNT2	3
HUN_1	ARNTL	1
HUN_1	ARNTL2	3
HUN_1	ARPC1A	1
HUN_1	ARPC1B	1
HUN_1	ARPC2	1
HUN_1	ARPC4	1
HUN_1	ARPC5L	1
HUN_1	ARPIN-AP3S2	2
HUN_1	ARPP21	3
HUN_1	ARR3	3
HUN_1	ARRB1	1
HUN_1	ARRB2	6
HUN_1	ARRDC4	6
HUN_1	ARRDC5	1
HUN_1	ARSA	4
HUN_1	ARSB	3
HUN_1	ARSD	7
HUN_1	ARSF	10
HUN_1	ARSH	4
HUN_1	ARSI	3
HUN_1	ARSK	3
HUN_1	ARSL	1
HUN_1	ART1	1
HUN_1	ART3	6
HUN_1	ART4	4
HUN_1	ART5	3
HUN_1	ARTN	1
HUN_1	ARVCF	10
HUN_1	AS3MT	4
HUN_1	ASAH1	10
HUN_1	ASAH2	7
HUN_1	ASAP1	11
HUN_1	ASAP2	4
HUN_1	ASAP3	3
HUN_1	ASB10	4
HUN_1	ASB10-IQCA1L	1
HUN_1	ASB11	4
HUN_1	ASB11-PIGA	1
HUN_1	ASB13	6
HUN_1	ASB14	2
HUN_1	ASB15	6
HUN_1	ASB16	1
HUN_1	ASB17	2
HUN_1	ASB18	3
HUN_1	ASB2	7
HUN_1	ASB3	1
HUN_1	ASB4	1
HUN_1	ASB5	5
HUN_1	ASB6	4
HUN_1	ASB7	1
HUN_1	ASB8	1
HUN_1	ASB9	2
HUN_1	ASCC1	3
HUN_1	ASCC2	6
HUN_1	ASCC3	13
HUN_1	ASCL3	1
HUN_1	ASGR2	4
HUN_1	ASH1L	5
HUN_1	ASH2L	2
HUN_1	ASIC1	4
HUN_1	ASIC2	4
HUN_1	ASIC3	1
HUN_1	ASIC4	5
HUN_1	ASIC4-AS1	6
HUN_1	ASIC5	5
HUN_1	ASL	5
HUN_1	ASNS	3
HUN_1	ASNSD1	2
HUN_1	ASPA	3
HUN_1	ASPDH	2
HUN_1	ASPG	10
HUN_1	ASPH	10
HUN_1	ASPHD2	2
HUN_1	ASPM	16
HUN_1	ASPN	1
HUN_1	ASPRV1	1
HUN_1	ASPSCR1	4
HUN_1	ASRGL1	4
HUN_1	ASS1	7
HUN_1	ASTL	6
HUN_1	ASTN1	7
HUN_1	ASTN2	9
HUN_1	ASXL1	7
HUN_1	ASXL3	5
HUN_1	ATAD2	1
HUN_1	ATAD2B	2
HUN_1	ATAD3A	2
HUN_1	ATAD3B	1
HUN_1	ATAD5	15
HUN_1	ATCAY	5
HUN_1	ATE1	5
HUN_1	ATF1	2
HUN_1	ATF4	1
HUN_1	ATF5	2
HUN_1	ATF6	1
HUN_1	ATF7	2
HUN_1	ATF7IP	2
HUN_1	ATF7IP2	2
HUN_1	ATG10	4
HUN_1	ATG101	1
HUN_1	ATG14	2
HUN_1	ATG16L1	6
HUN_1	ATG16L2	7
HUN_1	ATG2A	5
HUN_1	ATG2B	13
HUN_1	ATG3	3
HUN_1	ATG4A	2
HUN_1	ATG4B	6
HUN_1	ATG4C	2
HUN_1	ATG7	2
HUN_1	ATG9A	5
HUN_1	ATG9B	3
HUN_1	ATIC	17
HUN_1	ATL1	4
HUN_1	ATL2	5
HUN_1	ATL2-LINC02613	1
HUN_1	ATM	7
HUN_1	ATMIN	1
HUN_1	ATN1	1
HUN_1	ATOH8	1
HUN_1	ATP10A	14
HUN_1	ATP10B	5
HUN_1	ATP10D	11
HUN_1	ATP11A	13
HUN_1	ATP11B	4
HUN_1	ATP11C	2
HUN_1	ATP12A	9
HUN_1	ATP13A1	3
HUN_1	ATP13A2	7
HUN_1	ATP13A3	3
HUN_1	ATP13A4	16
HUN_1	ATP13A5	12
HUN_1	ATP1A2	5
HUN_1	ATP1A3	2
HUN_1	ATP1A4	7
HUN_1	ATP1B2	2
HUN_1	ATP1B3	3
HUN_1	ATP1B4	1
HUN_1	ATP23	2
HUN_1	ATP2A1	6
HUN_1	ATP2A2	1
HUN_1	ATP2A3	17
HUN_1	ATP2B1	3
HUN_1	ATP2B2	4
HUN_1	ATP2B3	11
HUN_1	ATP2B4	5
HUN_1	ATP2C1	3
HUN_1	ATP2C2	16
HUN_1	ATP4A	5
HUN_1	ATP4B	2
HUN_1	ATP5F1A	8
HUN_1	ATP5F1B	1
HUN_1	ATP5F1C	6
HUN_1	ATP5F1E-PRELID3B	1
HUN_1	ATP5MC1	1
HUN_1	ATP5MC2	1
HUN_1	ATP5MC3	1
HUN_1	ATP5MF-PTCD1	1
HUN_1	ATP5PB	3
HUN_1	ATP5PO	5
HUN_1	ATP6AP2	1
HUN_1	ATP6V0A2	6
HUN_1	ATP6V0A4	3
HUN_1	ATP6V0B	1
HUN_1	ATP6V0D2	3
HUN_1	ATP6V0E2	5
HUN_1	ATP6V1A	2
HUN_1	ATP6V1B1	6
HUN_1	ATP6V1B2	1
HUN_1	ATP6V1C2	6
HUN_1	ATP6V1G1P3-TMEM141	1
HUN_1	ATP6V1G2-DDX39B	2
HUN_1	ATP6V1H	1
HUN_1	ATP7B	13
HUN_1	ATP8A1	4
HUN_1	ATP8A2	19
HUN_1	ATP8B1	10
HUN_1	ATP8B2	10
HUN_1	ATP8B3	12
HUN_1	ATP8B4	5
HUN_1	ATP9A	24
HUN_1	ATP9B	5
HUN_1	ATPAF1	7
HUN_1	ATPSCKMT	2
HUN_1	ATR	4
HUN_1	ATRAID	5
HUN_1	ATRIP	3
HUN_1	ATRN	7
HUN_1	ATRNL1	7
HUN_1	ATRX	2
HUN_1	ATXN1	3
HUN_1	ATXN10	3
HUN_1	ATXN2L	12
HUN_1	ATXN3	4
HUN_1	ATXN3L	1
HUN_1	ATXN7L1	3
HUN_1	ATXN7L3B	1
HUN_1	AUP1	1
HUN_1	AURKA	1
HUN_1	AURKAIP1	1
HUN_1	AURKB	3
HUN_1	AURKC	2
HUN_1	AUTS2	2
HUN_1	AVIL	4
HUN_1	AVL9	9
HUN_1	AVPI1	1
HUN_1	AVPR1B	4
HUN_1	AVPR2	1
HUN_1	AWAT1	2
HUN_1	AWAT2	1
HUN_1	AXDND1	19
HUN_1	AXIN1	3
HUN_1	AXIN2	3
HUN_1	AXL	1
HUN_1	AZGP1	1
HUN_1	AZI2	1
HUN_1	AZIN1	3
HUN_1	AZU1	6
HUN_1	B3GALNT1	1
HUN_1	B3GALNT2	5
HUN_1	B3GALT5	2
HUN_1	B3GAT2	6
HUN_1	B3GAT3	1
HUN_1	B3GLCT	9
HUN_1	B3GNT2	1
HUN_1	B3GNT3	1
HUN_1	B3GNT4	3
HUN_1	B3GNT6	1
HUN_1	B3GNT7	2
HUN_1	B3GNT8	4
HUN_1	B3GNTL1	5
HUN_1	B4GALNT1	4
HUN_1	B4GALNT2	7
HUN_1	B4GALNT3	8
HUN_1	B4GALT1	2
HUN_1	B4GALT4	2
HUN_1	B4GALT5	4
HUN_1	B4GALT6	1
HUN_1	B4GALT7	4
HUN_1	B9D1	4
HUN_1	B9D2	3
HUN_1	BAAT	5
HUN_1	BACE1	2
HUN_1	BACE2	2
HUN_1	BACH1	1
HUN_1	BACH2	1
HUN_1	BAG1	2
HUN_1	BAG3	3
HUN_1	BAG5	3
HUN_1	BAG6	7
HUN_1	BAGE2	19
HUN_1	BAHCC1	6
HUN_1	BAHD1	1
HUN_1	BAIAP2	6
HUN_1	BAIAP2L1	10
HUN_1	BAIAP2L2	6
HUN_1	BAIAP3	8
HUN_1	BAK1	3
HUN_1	BANF1	1
HUN_1	BANF2	3
HUN_1	BANK1	5
HUN_1	BANP	6
HUN_1	BARD1	9
HUN_1	BARX1	2
HUN_1	BARX2	1
HUN_1	BATF2	1
HUN_1	BAX	3
HUN_1	BAZ1A	9
HUN_1	BAZ1B	2
HUN_1	BAZ2A	3
HUN_1	BAZ2B	6
HUN_1	BBOF1	3
HUN_1	BBOX1	1
HUN_1	BBS1	1
HUN_1	BBS12	5
HUN_1	BBS2	1
HUN_1	BBS4	7
HUN_1	BBS5	2
HUN_1	BBS7	2
HUN_1	BBS9	5
HUN_1	BBX	1
HUN_1	BCAM	7
HUN_1	BCAN	4
HUN_1	BCAP31	1
HUN_1	BCAR1	6
HUN_1	BCAR3	1
HUN_1	BCAS1	1
HUN_1	BCAS2	2
HUN_1	BCAS3	4
HUN_1	BCAT1	2
HUN_1	BCAT2	1
HUN_1	BCKDHB	4
HUN_1	BCL10	1
HUN_1	BCL11A	1
HUN_1	BCL2A1	5
HUN_1	BCL2L10	4
HUN_1	BCL2L11	1
HUN_1	BCL2L13	2
HUN_1	BCL2L14	5
HUN_1	BCL2L15	1
HUN_1	BCL2L2	1
HUN_1	BCL3	1
HUN_1	BCL6	5
HUN_1	BCL6B	2
HUN_1	BCL7A	1
HUN_1	BCL9	4
HUN_1	BCL9L	1
HUN_1	BCLAF1	2
HUN_1	BCLAF3	1
HUN_1	BCO1	4
HUN_1	BCO2	10
HUN_1	BCOR	1
HUN_1	BCORL1	2
HUN_1	BCR	14
HUN_1	BCS1L	4
HUN_1	BDH1	1
HUN_1	BDKRB1	2
HUN_1	BDKRB2	2
HUN_1	BDP1	19
HUN_1	BECN2	2
HUN_1	BEGAIN	3
HUN_1	BEND3	1
HUN_1	BEND5	1
HUN_1	BEND6	1
HUN_1	BEND7	3
HUN_1	BEST1	7
HUN_1	BEST3	5
HUN_1	BET1L	2
HUN_1	BET1L-RIC8A	1
HUN_1	BEX2	1
HUN_1	BFSP1	7
HUN_1	BFSP2	3
HUN_1	BGN	7
HUN_1	BHLHE22	1
HUN_1	BHLHE23	1
HUN_1	BHLHE41	1
HUN_1	BHMG1	6
HUN_1	BHMT	3
HUN_1	BHMT2	2
HUN_1	BICC1	8
HUN_1	BICD1	1
HUN_1	BICRA	3
HUN_1	BID	5
HUN_1	BIK	3
HUN_1	BIN1	12
HUN_1	BIN2	6
HUN_1	BIN3	4
HUN_1	BIRC2	2
HUN_1	BIRC3	1
HUN_1	BIRC5	2
HUN_1	BIRC6	8
HUN_1	BIRC7	5
HUN_1	BIRC8	2
HUN_1	BLK	8
HUN_1	BLM	7
HUN_1	BLMH	2
HUN_1	BLNK	3
HUN_1	BLOC1S5	3
HUN_1	BLVRA	7
HUN_1	BLZF1	2
HUN_1	BMERB1	2
HUN_1	BMF	1
HUN_1	BMP1	5
HUN_1	BMP2	2
HUN_1	BMP3	1
HUN_1	BMP4	3
HUN_1	BMP5	1
HUN_1	BMP6	3
HUN_1	BMP7	1
HUN_1	BMP8A	6
HUN_1	BMP8B	3
HUN_1	BMPER	1
HUN_1	BMPR1A	3
HUN_1	BMPR1B	1
HUN_1	BMPR2	2
HUN_1	BMS1	1
HUN_1	BNC2	4
HUN_1	BNIP1	1
HUN_1	BNIP2	7
HUN_1	BNIP3	1
HUN_1	BNIP3L	2
HUN_1	BNIP5	4
HUN_1	BNIPL	1
HUN_1	BOC	5
HUN_1	BOD1	2
HUN_1	BOD1L1	9
HUN_1	BOD1L2	1
HUN_1	BOLA2-SMG1P6	1
HUN_1	BOLL	1
HUN_1	BOP1	2
HUN_1	BORA	3
HUN_1	BORCS5	4
HUN_1	BORCS6	1
HUN_1	BORCS7	1
HUN_1	BPHL	1
HUN_1	BPI	9
HUN_1	BPIFA1	4
HUN_1	BPIFA2	9
HUN_1	BPIFA3	6
HUN_1	BPIFB1	7
HUN_1	BPIFB2	1
HUN_1	BPIFB3	5
HUN_1	BPIFB4	3
HUN_1	BPIFB6	8
HUN_1	BPIFC	1
HUN_1	BPNT1	1
HUN_1	BPTF	2
HUN_1	BRAF	6
HUN_1	BRCA1	15
HUN_1	BRCA2	7
HUN_1	BRD2	8
HUN_1	BRD3	1
HUN_1	BRD4	2
HUN_1	BRD7	4
HUN_1	BRD8	5
HUN_1	BRD9	2
HUN_1	BRDT	5
HUN_1	BRF1	2
HUN_1	BRI3	2
HUN_1	BRICD5	4
HUN_1	BRINP1	1
HUN_1	BRINP2	2
HUN_1	BRIP1	3
HUN_1	BRIX1	4
HUN_1	BRK1	1
HUN_1	BRMS1	8
HUN_1	BRMS1L	1
HUN_1	BROX	1
HUN_1	BRPF1	1
HUN_1	BRPF3	4
HUN_1	BRSK1	3
HUN_1	BRSK2	1
HUN_1	BRWD1	18
HUN_1	BRWD3	4
HUN_1	BSCL2	4
HUN_1	BSDC1	1
HUN_1	BSG	10
HUN_1	BSN	2
HUN_1	BSND	5
HUN_1	BSPRY	4
HUN_1	BST1	1
HUN_1	BTAF1	8
HUN_1	BTBD1	2
HUN_1	BTBD11	2
HUN_1	BTBD2	4
HUN_1	BTBD6	2
HUN_1	BTBD7	1
HUN_1	BTBD8	2
HUN_1	BTC	5
HUN_1	BTF3	1
HUN_1	BTG1	1
HUN_1	BTG4	1
HUN_1	BTK	2
HUN_1	BTLA	4
HUN_1	BTN1A1	6
HUN_1	BTN2A1	4
HUN_1	BTN2A2	1
HUN_1	BTNL10	1
HUN_1	BTNL2	6
HUN_1	BTNL3	3
HUN_1	BTNL9	7
HUN_1	BUB1B	7
HUN_1	BUB3	1
HUN_1	BUD13	5
HUN_1	BUD23	4
HUN_1	BVES	3
HUN_1	BX119904.1-RNU6-1323P	1
HUN_1	BX276092.9	2
HUN_1	BX322234.1	8
HUN_1	BZW1	3
HUN_1	BZW2	2
HUN_1	C10orf105	3
HUN_1	C10orf25	1
HUN_1	C10orf53	6
HUN_1	C10orf62	2
HUN_1	C10orf71	11
HUN_1	C10orf88	1
HUN_1	C10orf90	6
HUN_1	C10orf95	1
HUN_1	C11orf1	1
HUN_1	C11orf16	5
HUN_1	C11orf21	2
HUN_1	C11orf24	2
HUN_1	C11orf40	4
HUN_1	C11orf42	1
HUN_1	C11orf44	1
HUN_1	C11orf49	3
HUN_1	C11orf52	4
HUN_1	C11orf53	1
HUN_1	C11orf54	2
HUN_1	C11orf65	1
HUN_1	C11orf68	2
HUN_1	C11orf71	1
HUN_1	C11orf80	1
HUN_1	C11orf91	1
HUN_1	C11orf97	5
HUN_1	C11orf98	1
HUN_1	C12orf10	4
HUN_1	C12orf29	1
HUN_1	C12orf4	1
HUN_1	C12orf40	3
HUN_1	C12orf42	2
HUN_1	C12orf43	5
HUN_1	C12orf45	11
HUN_1	C12orf49	2
HUN_1	C12orf50	1
HUN_1	C12orf54	4
HUN_1	C12orf56	1
HUN_1	C12orf57	4
HUN_1	C12orf66	1
HUN_1	C12orf71	5
HUN_1	C12orf75	1
HUN_1	C12orf77	2
HUN_1	C12orf80	1
HUN_1	C14orf178	1
HUN_1	C14orf39	4
HUN_1	C14orf93	2
HUN_1	C15orf32	2
HUN_1	C15orf39	8
HUN_1	C15orf40	2
HUN_1	C15orf41	3
HUN_1	C15orf62	1
HUN_1	C15orf65	2
HUN_1	C16orf46	3
HUN_1	C16orf58	2
HUN_1	C16orf71	5
HUN_1	C16orf72	1
HUN_1	C16orf74	1
HUN_1	C16orf78	1
HUN_1	C16orf82	1
HUN_1	C16orf87	1
HUN_1	C16orf89	6
HUN_1	C16orf95	1
HUN_1	C16orf96	5
HUN_1	C16orf97	2
HUN_1	C17orf102	3
HUN_1	C17orf112	1
HUN_1	C17orf49	1
HUN_1	C17orf58	2
HUN_1	C17orf67	1
HUN_1	C17orf77	1
HUN_1	C17orf80	12
HUN_1	C17orf82	1
HUN_1	C17orf98	1
HUN_1	C17orf99	4
HUN_1	C18orf21	2
HUN_1	C18orf54	4
HUN_1	C18orf63	3
HUN_1	C18orf65	1
HUN_1	C19orf12	1
HUN_1	C19orf18	4
HUN_1	C19orf25	1
HUN_1	C19orf33	1
HUN_1	C19orf38	1
HUN_1	C19orf47	1
HUN_1	C19orf54	2
HUN_1	C19orf57	8
HUN_1	C19orf67	2
HUN_1	C19orf71	1
HUN_1	C19orf73	1
HUN_1	C19orf81	1
HUN_1	C1D	1
HUN_1	C1GALT1C1L	4
HUN_1	C1QA	2
HUN_1	C1QB	1
HUN_1	C1QC	3
HUN_1	C1QL2	1
HUN_1	C1QL3	1
HUN_1	C1QTNF12	2
HUN_1	C1QTNF2	1
HUN_1	C1QTNF4	1
HUN_1	C1QTNF5	1
HUN_1	C1QTNF6	3
HUN_1	C1QTNF7	1
HUN_1	C1QTNF8	1
HUN_1	C1QTNF9	7
HUN_1	C1QTNF9B	2
HUN_1	C1R	2
HUN_1	C1orf100	1
HUN_1	C1orf105	4
HUN_1	C1orf109	2
HUN_1	C1orf112	2
HUN_1	C1orf116	1
HUN_1	C1orf127	11
HUN_1	C1orf131	1
HUN_1	C1orf141	6
HUN_1	C1orf159	4
HUN_1	C1orf162	1
HUN_1	C1orf167	9
HUN_1	C1orf167-AS1	1
HUN_1	C1orf174	8
HUN_1	C1orf189	1
HUN_1	C1orf194	1
HUN_1	C1orf198	1
HUN_1	C1orf21	1
HUN_1	C1orf226	2
HUN_1	C1orf43	1
HUN_1	C1orf53	1
HUN_1	C1orf61	1
HUN_1	C1orf68	1
HUN_1	C1orf74	1
HUN_1	C1orf87	2
HUN_1	C1orf94	1
HUN_1	C2	1
HUN_1	C20orf173	1
HUN_1	C20orf194	11
HUN_1	C20orf197	1
HUN_1	C20orf27	1
HUN_1	C20orf85	1
HUN_1	C20orf85-ANKRD60	1
HUN_1	C20orf96	11
HUN_1	C21orf58	9
HUN_1	C21orf62	1
HUN_1	C21orf91	4
HUN_1	C22orf23	1
HUN_1	C22orf31	1
HUN_1	C22orf34	7
HUN_1	C22orf42	1
HUN_1	C22orf46	1
HUN_1	C2CD2	4
HUN_1	C2CD2L	3
HUN_1	C2CD3	8
HUN_1	C2CD4B	1
HUN_1	C2CD4C	1
HUN_1	C2CD4D	1
HUN_1	C2CD5	1
HUN_1	C2CD6	5
HUN_1	C2orf16	5
HUN_1	C2orf73	2
HUN_1	C2orf74	1
HUN_1	C2orf76	4
HUN_1	C2orf80	9
HUN_1	C2orf81	1
HUN_1	C2orf83	3
HUN_1	C3	21
HUN_1	C3orf14	1
HUN_1	C3orf18	2
HUN_1	C3orf20	8
HUN_1	C3orf22	3
HUN_1	C3orf33	2
HUN_1	C3orf35	1
HUN_1	C3orf38	2
HUN_1	C3orf52	4
HUN_1	C3orf56	1
HUN_1	C3orf62	1
HUN_1	C3orf67	1
HUN_1	C3orf79	1
HUN_1	C3orf86	1
HUN_1	C4A	1
HUN_1	C4B	2
HUN_1	C4BPA	5
HUN_1	C4BPB	2
HUN_1	C4orf19	1
HUN_1	C4orf3	1
HUN_1	C4orf33	3
HUN_1	C4orf36	3
HUN_1	C4orf45	3
HUN_1	C4orf47	6
HUN_1	C4orf50	13
HUN_1	C4orf51	1
HUN_1	C5	6
HUN_1	C5AR1	3
HUN_1	C5orf22	3
HUN_1	C5orf34	3
HUN_1	C5orf46	3
HUN_1	C5orf47	1
HUN_1	C5orf49	2
HUN_1	C5orf52	1
HUN_1	C5orf58	1
HUN_1	C5orf60	7
HUN_1	C5orf64	1
HUN_1	C5orf67	3
HUN_1	C6	4
HUN_1	C6orf118	4
HUN_1	C6orf132	7
HUN_1	C6orf136	1
HUN_1	C6orf141	4
HUN_1	C6orf15	9
HUN_1	C6orf15-PSORS1C1	1
HUN_1	C6orf163	1
HUN_1	C6orf201	5
HUN_1	C6orf47	1
HUN_1	C6orf58	2
HUN_1	C6orf62	1
HUN_1	C6orf89	3
HUN_1	C6orf99	1
HUN_1	C7	4
HUN_1	C7orf25	1
HUN_1	C7orf26	2
HUN_1	C7orf31	9
HUN_1	C7orf33	2
HUN_1	C7orf50	2
HUN_1	C7orf57	6
HUN_1	C7orf65	1
HUN_1	C7orf77	2
HUN_1	C8A	2
HUN_1	C8B	4
HUN_1	C8G	7
HUN_1	C8orf31	5
HUN_1	C8orf33	1
HUN_1	C8orf34	7
HUN_1	C8orf48	2
HUN_1	C8orf58	2
HUN_1	C8orf74	3
HUN_1	C8orf82	1
HUN_1	C8orf86	4
HUN_1	C8orf87	1
HUN_1	C8orf88	1
HUN_1	C9	2
HUN_1	C9orf106	1
HUN_1	C9orf116	1
HUN_1	C9orf129	2
HUN_1	C9orf131	2
HUN_1	C9orf135	4
HUN_1	C9orf152	1
HUN_1	C9orf24	4
HUN_1	C9orf40	1
HUN_1	C9orf43	9
HUN_1	C9orf50	4
HUN_1	C9orf57	2
HUN_1	C9orf62	2
HUN_1	C9orf72	2
HUN_1	C9orf85	2
HUN_1	C9orf92	1
HUN_1	CA1	3
HUN_1	CA10	4
HUN_1	CA11	3
HUN_1	CA12	1
HUN_1	CA13	2
HUN_1	CA2	2
HUN_1	CA3	2
HUN_1	CA5A	1
HUN_1	CA5B	2
HUN_1	CA6	7
HUN_1	CA8	9
HUN_1	CA9	2
HUN_1	CAB39L	5
HUN_1	CABIN1	5
HUN_1	CABLES1	2
HUN_1	CABLES2	1
HUN_1	CABP1	1
HUN_1	CABP2	1
HUN_1	CABP4	3
HUN_1	CABP5	2
HUN_1	CABP7	2
HUN_1	CABS1	1
HUN_1	CABYR	2
HUN_1	CACFD1	2
HUN_1	CACHD1	3
HUN_1	CACNA1A	10
HUN_1	CACNA1B	16
HUN_1	CACNA1C	11
HUN_1	CACNA1C-AS1	4
HUN_1	CACNA1D	9
HUN_1	CACNA1E	11
HUN_1	CACNA1F	9
HUN_1	CACNA1G	7
HUN_1	CACNA1H	22
HUN_1	CACNA1I	10
HUN_1	CACNA1S	13
HUN_1	CACNA2D1	3
HUN_1	CACNA2D3	10
HUN_1	CACNA2D4	11
HUN_1	CACNB2	4
HUN_1	CACNB3	3
HUN_1	CACNB4	1
HUN_1	CACNG1	2
HUN_1	CACNG2	2
HUN_1	CACNG5	3
HUN_1	CACTIN	6
HUN_1	CACUL1	1
HUN_1	CACYBP	2
HUN_1	CAD	12
HUN_1	CADM1	3
[truncated: 1,046,576+ more rows]
