# Supplementary material for: A Unique Patient Stratification Method Combined with a Machine Learning Approach Identifies Novel Genetic Susceptibility and Protective Factors for Severe COVID-19 in a Hungarian Population
Source: Int J Mol Sci. 2026 Mar 3;27(5):2358. doi: 10.3390/ijms27052358 (PMC12986284; doi:10.3390/ijms27052358)
Supplement: Supplementary file 1 [file ijms-27-02358-s001.zip › Supplementary_Table_S2.xlsx]

## Sheet: Roles
Gene	Role
AADACL4	Protective
ABCA5	Protective
ABHD4	Protective
AC005614.2	Protective
AC005775.1	Protective
AC007969.1.CYBRD1	Protective
AC008378.2	Protective
AC010636.2	Protective
AC087289.5	Protective
AC097468.1	Protective
AC110285.1	Protective
AC129492.3	Protective
AC132807.2	Protective
ACBD3	Protective
ACMSD	Protective
ACSS2	Protective
ADAM10	Protective
ADAM19	Protective
ADD2	Protective
AEN	Protective
Age	Protective
AKAIN1	Protective
AKAP3	Protective
AKAP9	Protective
AL035460.1	Protective
AL080250.1	Protective
AL162231.1	Protective
AL590385.2	Protective
ALAD	Protective
ALCAM	Protective
ALG6	Protective
ALPL	Protective
ANK2	Protective
ANKRD17	Protective
ANP32B	Protective
AP3B1	Protective
AP3B2	Protective
APEH	Protective
APH1B	Protective
APOBEC4	Protective
AQP9	Protective
AREG	Protective
ARFGEF1	Protective
ARHGAP23	Protective
ARHGAP30	Protective
ARHGDIG.PDIA2	Protective
ARID4B	Protective
ARL14EP	Protective
ARPC5	Protective
ATAD3A	Protective
ATG4C	Protective
ATP1B2	Protective
ATP6V1FNB	Protective
ATP6V1G3	Protective
BBOF1	Protective
BEX2	Protective
BFAR	Protective
BHMT	Protective
BIRC5	Protective
BRAT1	Protective
BRI3BP	Protective
BTRC	Protective
C11orf74	Protective
C17orf112	Protective
C19orf38	Protective
C19orf73	Protective
C2CD4D	Protective
C2orf83	Protective
C6orf136	Protective
CA14	Protective
CADM3	Protective
CARM1	Protective
CASC3	Protective
CBWD1	Protective
CBWD2	Protective
CCDC127	Protective
CCDC14	Protective
CCDC180	Protective
CCDC68	Protective
CCL22	Protective
CCNB3	Protective
CD247	Protective
CD5L	Protective
CDC14A	Protective
CDH26	Protective
CDK16	Protective
CDRT4	Protective
CEP290	Protective
CHAF1A	Protective
CHMP5	Protective
CHTOP	Protective
CLEC10A	Protective
CLEC3A	Protective
CLEC4D	Protective
CLNK	Protective
CNKSR3	Protective
CNP	Protective
CNTFR	Protective
COL8A1	Protective
COPS6	Protective
CORT	Protective
CPE	Protective
CPED1	Protective
CPSF3	Protective
CRIP3	Protective
CRISP1	Protective
CRISPLD1	Protective
CRNDE	Protective
CRYZ	Protective
CT47B1	Protective
CTNNAL1	Protective
CXCL3	Protective
CXorf58	Protective
CYB5B	Protective
CSF2	Protective
DBF4B	Protective
DBT	Protective
DCAF5	Protective
DDX49	Protective
DESI2	Protective
DGCR8	Protective
DNA2	Protective
DNAH11	Protective
DNAH8	Protective
DNAJC27	Protective
DOK5	Protective
DPP3	Protective
DSEL	Protective
DUS1L	Protective
DUS2	Protective
DUS4L	Protective
EBNA1BP2	Protective
ECH1	Protective
EDF1	Protective
EFHD2	Protective
ELMOD2	Protective
ELP2	Protective
ENPP3	Protective
EPHA10	Protective
EPHA3	Protective
ERP29	Protective
ERVW.1	Protective
ESPL1	Protective
ESX1	Protective
ETFDH	Protective
EXOSC2	Protective
EXOSC7	Protective
EXT2	Protective
FAM133B	Protective
FAM157B	Protective
FAM166A	Protective
FAM228B	Protective
FAM240A	Protective
FAM50B	Protective
FAM66D	Protective
FBF1	Protective
FBXO42	Protective
FBXO6	Protective
FCAMR	Protective
FCGR1B	Protective
FILIP1	Protective
FKBP1B	Protective
FLG	Protective
FLRT2	Protective
FMR1NB	Protective
FNDC9	Protective
FUOM	Protective
FUS	Protective
FZR1	Protective
GAD1	Protective
GDNF.AS1	Protective
GNA11	Protective
GNPAT	Protective
GOLGA7	Protective
GPATCH4	Protective
GPATCH8	Protective
GRHL1	Protective
H2BC5	Protective
H2BW1	Protective
HDDC3	Protective
HECW1	Protective
HINT3	Protective
HLCS	Protective
HOOK2	Protective
IGF2	Protective
IGFL1P2.HIF3A	Protective
IL34	Protective
ILVBL	Protective
IQCK	Protective
ITSN2	Protective
JAKMIP1	Protective
KAT6A	Protective
KBTBD12	Protective
KCNH8	Protective
KCNK6	Protective
KDM5B	Protective
KIAA0895L.EXOC3L1	Protective
KIAA1210.ARL5AP1	Protective
KIR2DL4.KIR3DL1	Protective
KMT2A	Protective
KRR1	Protective
KRT18	Protective
KRT79	Protective
KRTAP21.3	Protective
LAMA4	Protective
LIN52	Protective
LINC02692	Protective
LINC02708.KRTAP5.6	Protective
LRRC55	Protective
LRRC70	Protective
LSM11	Protective
LTBP4	Protective
LTV1	Protective
LYPD3	Protective
MACROD1	Protective
MAGI3	Protective
MAMLD1	Protective
MAP11	Protective
MAP1S	Protective
MAP3K21	Protective
MARCHF3	Protective
MAU2	Protective
MBLAC1	Protective
MEIS3	Protective
MEPCE	Protective
MFF	Protective
MGARP	Protective
MILR1	Protective
MIR205HG	Protective
MITF	Protective
MKNK1	Protective
MLH3	Protective
MOAP1	Protective
MOB1A	Protective
MORC4	Protective
MORN3	Protective
MPP2	Protective
MRPL48	Protective
MSH5	Protective
MSLN	Protective
MTHFD2	Protective
MTX1	Protective
MX2	Protective
MXD3	Protective
NAV1	Protective
NDUFC1	Protective
NDUFS3	Protective
NDUFV1	Protective
NKD2	Protective
NOX1	Protective
NSL1.TATDN3	Protective
NUDT3	Protective
NUP54	Protective
OBP2B	Protective
OLFM3	Protective
OLIG3	Protective
OR10H4	Protective
OR10R2	Protective
OR10T2	Protective
OR13F1	Protective
OR2T11	Protective
OR3A2	Protective
OR4A5	Protective
OR51B5	Protective
OSTM1	Protective
OTUD7A	Protective
PADI3	Protective
PAQR8	Protective
PARD6B	Protective
PCDHA2	Protective
PCNX1	Protective
PDCD1LG2	Protective
PDIA2	Protective
PEF1.AS1	Protective
PFN4	Protective
PGM2	Protective
PHC3	Protective
PHF14	Protective
PHF21B	Protective
PHLDB3	Protective
PIK3AP1	Protective
PILRA	Protective
PILRB	Protective
PIM3	Protective
PIWIL4	Protective
PKDREJ	Protective
PLA2G2D	Protective
PLBD1	Protective
PLD6	Protective
PLEKHB1	Protective
PLSCR1	Protective
PLXDC2	Protective
PM20D1	Protective
PNMA2	Protective
POGZ	Protective
PPARGC1A	Protective
PRAMEF1	Protective
PRAMEF12	Protective
PRAMEF14	Protective
PRDX2	Protective
PROKR1	Protective
PROM2	Protective
PRPF38B	Protective
PRSS51	Protective
PSG5	Protective
PSMB2	Protective
PSMB3	Protective
PTGDS	Protective
PTPDC1	Protective
PYROXD2	Protective
RAB10	Protective
RAD51	Protective
RASA3	Protective
RASSF5	Protective
RASSF7	Protective
RAVER1	Protective
RBL1	Protective
RBM19	Protective
RBMX	Protective
RBMXL1	Protective
RDM1	Protective
REC8	Protective
REPS2	Protective
RFX1	Protective
RFXANK	Protective
RHOT2	Protective
RLIM	Protective
RNASE8	Protective
RNF19B	Protective
RNF207	Protective
RPF2	Protective
RPL7L1	Protective
RPRML	Protective
RSL24D1	Protective
S100A7L2	Protective
SAMD4A	Protective
SBF1	Protective
SBSN.GAPDHS	Protective
SCARB1	Protective
SCGB1C2	Protective
SCML2	Protective
SDF4	Protective
SDHA	Protective
SEC14L6	Protective
SERP2	Protective
SFTPA2	Protective
SH2B1	Protective
SHARPIN	Protective
SIGLEC8	Protective
SIPA1L1	Protective
SIRT3	Protective
SLAIN1	Protective
SLC15A2	Protective
SLC25A2	Protective
SLC25A43	Protective
SLC26A6	Protective
SLC35D1	Protective
SLC35E2A	Protective
SLC6A9	Protective
SMARCE1	Protective
SMIM18	Protective
SMIM21	Protective
SMIM7	Protective
SMURF1	Protective
SNAPC1	Protective
SNX7	Protective
SPATA45	Protective
SPDEF	Protective
SPDYE3	Protective
SPDYE6	Protective
SPRR3	Protective
SRC	Protective
SSTR4	Protective
STAG3	Protective
STAG3L5P.PVRIG2P.PILRB	Protective
STARD8	Protective
SUN5.BPIFB2	Protective
SUZ12	Protective
SYBU	Protective
SYCP2	Protective
SYPL1.DCAF13P1	Protective
SYT9	Protective
TAPT1	Protective
TCHHL1	Protective
TJP2	Protective
TKFC	Protective
TMCO5A	Protective
TMEFF1	Protective
TMEM143	Protective
TMEM79	Protective
TMPO	Protective
TMPRSS2	Protective
TMPRSS9	Protective
TNFRSF18	Protective
TP53I3	Protective
TRAPPC2L	Protective
TRIM65	Protective
TRMT1	Protective
TRMT11	Protective
TSPAN13	Protective
TSPYL2	Protective
TSR3	Protective
TSTA3	Protective
TTLL3	Protective
TUBA1B	Protective
TUBB8B	Protective
TVP23C	Protective
UACA	Protective
UBE2C	Protective
UBQLN3	Protective
UHRF1BP1L	Protective
USP39	Protective
VDAC1	Protective
VPS26C	Protective
WBP2	Protective
WDCP	Protective
WDFY1	Protective
WDR27.C6orf120	Protective
WDR41	Protective
WDR90	Protective
WHAMM	Protective
WNT2B	Protective
WWC2	Protective
YTHDC1	Protective
ZCCHC10	Protective
ZCWPW1	Protective
ZNF264	Protective
ZNF322	Protective
ZNF345	Protective
ZNF366	Protective
ZNF394	Protective
ZNF43	Protective
ZNF44	Protective
ZNF445	Protective
ZNF469	Protective
ZNF546	Protective
ZNF599	Protective
ZNF613	Protective
ZNF692	Protective
ZNF736	Protective
ZNF780B	Protective
ZNF814	Protective
ZNF853	Protective
ZUP1	Protective
ZSCAN16	Protective
ZSCAN21	Protective
ABCB4	Susceptibility
AC010422.8	Susceptibility
AC015878.1	Susceptibility
AC021092.2	Susceptibility
AC068946.2	Susceptibility
AC091060.1	Susceptibility
AC109583.1	Susceptibility
AC245041.2.FAM25C	Susceptibility
ACACA	Susceptibility
ADRA1D	Susceptibility
ADSS1.SIVA1	Susceptibility
AFG3L2	Susceptibility
AGAP3	Susceptibility
AGGF1	Susceptibility
AGT	Susceptibility
AL135905.2	Susceptibility
AL160314.2	Susceptibility
AL356019.1	Susceptibility
AL445183.1	Susceptibility
AL645933.5	Susceptibility
ALOX12	Susceptibility
ANGPT4	Susceptibility
ANHX	Susceptibility
ANKRD29	Susceptibility
ANKZF1	Susceptibility
ANO3	Susceptibility
ANO6	Susceptibility
ANTXR2	Susceptibility
ANXA1	Susceptibility
AP5Z1	Susceptibility
APOC4	Susceptibility
ARHGEF40	Susceptibility
ARID3A	Susceptibility
ARL4D	Susceptibility
ATAD5	Susceptibility
ATG12	Susceptibility
ATXN3	Susceptibility
AUNIP	Susceptibility
B3GAT2	Susceptibility
BBX	Susceptibility
BCAR1	Susceptibility
BEGAIN	Susceptibility
BHLHA15	Susceptibility
BPIFB2.BPIFB6	Susceptibility
C10orf82	Susceptibility
C18orf21	Susceptibility
C1orf174	Susceptibility
C2	Susceptibility
C3orf84	Susceptibility
C5orf64	Susceptibility
C8orf34	Susceptibility
CA6	Susceptibility
CAMK2B	Susceptibility
CAMP	Susceptibility
CAMSAP3	Susceptibility
CARD8	Susceptibility
CASP5.CASP1	Susceptibility
CASTOR2	Susceptibility
CBFA2T2	Susceptibility
CCDC144NL	Susceptibility
CCDC17	Susceptibility
CCDC74B	Susceptibility
CCL3.CCL4	Susceptibility
CCNF	Susceptibility
CD163L1	Susceptibility
CD8A	Susceptibility
CDH6	Susceptibility
CELF4	Susceptibility
CETP	Susceptibility
CHAT.C10orf53	Susceptibility
CHD6	Susceptibility
CHIA	Susceptibility
CHML	Susceptibility
CLCN7	Susceptibility
CLEC14A	Susceptibility
CLEC2A	Susceptibility
CLYBL	Susceptibility
CNNM1	Susceptibility
CNOT1	Susceptibility
CNOT9	Susceptibility
CNTNAP2	Susceptibility
COMMD2	Susceptibility
COX18	Susceptibility
CPAMD8	Susceptibility
CPSF2	Susceptibility
CPSF4L	Susceptibility
CRB2	Susceptibility
CRISP3	Susceptibility
CRLF3	Susceptibility
CTRL	Susceptibility
CUX1	Susceptibility
CXXC5	Susceptibility
CYB5RL	Susceptibility
CYP21A2	Susceptibility
CYP27B1	Susceptibility
CYP2A13	Susceptibility
CYP2A6	Susceptibility
CYP2F1	Susceptibility
CYP39A1	Susceptibility
CSHL1	Susceptibility
CSN2	Susceptibility
CST4	Susceptibility
DAGLB	Susceptibility
DAPK3	Susceptibility
DBX1	Susceptibility
DBX2	Susceptibility
DCTN6	Susceptibility
DDC	Susceptibility
DDR1	Susceptibility
DGCR2	Susceptibility
DNAJA4	Susceptibility
DNASE1L2	Susceptibility
DOCK10	Susceptibility
DPP7	Susceptibility
DSCAML1	Susceptibility
DSG2	Susceptibility
DTNB	Susceptibility
DUSP15	Susceptibility
DUX4L2.DUX4	Susceptibility
DVL2	Susceptibility
EBPL	Susceptibility
EFNB3	Susceptibility
EHMT2	Susceptibility
ELMO2	Susceptibility
ELOA2	Susceptibility
EML2.AS1	Susceptibility
EMP1	Susceptibility
ERBIN	Susceptibility
ESPN	Susceptibility
F13A1	Susceptibility
FAM13A	Susceptibility
FAM168A	Susceptibility
FAM83F	Susceptibility
FASTKD5	Susceptibility
FAXDC2	Susceptibility
FBRSL1	Susceptibility
FBXO5	Susceptibility
FERMT3	Susceptibility
FIP1L1	Susceptibility
FKBP11	Susceptibility
FOXD1	Susceptibility
FOXD4	Susceptibility
FOXF2	Susceptibility
FOXS1	Susceptibility
FPGS	Susceptibility
GBA2	Susceptibility
GBP6	Susceptibility
GCA	Susceptibility
GLDC	Susceptibility
GRIFIN	Susceptibility
GTF3C1	Susceptibility
HAUS3	Susceptibility
HCST	Susceptibility
HDAC1	Susceptibility
HGC6.3	Susceptibility
HLA.DMB	Susceptibility
HLA.DOA.HLA.DPA1	Susceptibility
HNRNPM	Susceptibility
HOXA1	Susceptibility
HPSE2	Susceptibility
HSCB	Susceptibility
ID2	Susceptibility
IDH3A	Susceptibility
IFNK	Susceptibility
IK	Susceptibility
IL17RA	Susceptibility
INO80C	Susceptibility
ISL1	Susceptibility
ISOC1	Susceptibility
ITGAM	Susceptibility
JAG2	Susceptibility
JCAD	Susceptibility
KBTBD8	Susceptibility
KCNH7	Susceptibility
KCNJ15	Susceptibility
KCTD21	Susceptibility
KIAA0930	Susceptibility
KIAA1549L	Susceptibility
KIFC3	Susceptibility
KLHDC10	Susceptibility
KLHL28	Susceptibility
KLK12	Susceptibility
KLK7	Susceptibility
KRT26	Susceptibility
KRT27	Susceptibility
KRT3	Susceptibility
KRTAP27.1	Susceptibility
KRTCAP3	Susceptibility
LACTB2.AS1	Susceptibility
LGR5	Susceptibility
LIPG	Susceptibility
LIPH	Susceptibility
LOXL1	Susceptibility
LRRC1	Susceptibility
LRRC49	Susceptibility
LRRC74B	Susceptibility
LSMEM1	Susceptibility
MAB21L4	Susceptibility
MAD1L1	Susceptibility
MAGEB3	Susceptibility
MAGEE1	Susceptibility
MARCO	Susceptibility
MDC1	Susceptibility
MDFI	Susceptibility
MDS2	Susceptibility
METTL24	Susceptibility
MFSD14C	Susceptibility
MICAL2	Susceptibility
MOS	Susceptibility
MRNIP	Susceptibility
MRPL3	Susceptibility
MRPS30	Susceptibility
MRPS36	Susceptibility
MXRA5	Susceptibility
NASP	Susceptibility
NBPF11	Susceptibility
NBPF14	Susceptibility
NBPF7	Susceptibility
NDUFA6.DT	Susceptibility
NDUFAB1	Susceptibility
NENF	Susceptibility
NETO2	Susceptibility
NIPSNAP2	Susceptibility
NMRK2	Susceptibility
NOP56	Susceptibility
NPIPB2	Susceptibility
NPM3	Susceptibility
NRBF2	Susceptibility
NT5C3A	Susceptibility
NTN5	Susceptibility
NUP153	Susceptibility
ODC1	Susceptibility
OPRL1	Susceptibility
OR10A2	Susceptibility
OR10H3	Susceptibility
OR12D2	Susceptibility
OR2A14	Susceptibility
OR2A2	Susceptibility
OR51F1	Susceptibility
OR51G2	Susceptibility
OR52I1	Susceptibility
OR52R1	Susceptibility
OR5K3	Susceptibility
OR5K4	Susceptibility
OR5T2	Susceptibility
OR6N1	Susceptibility
OR7D4	Susceptibility
OSBPL10	Susceptibility
OTUD6B	Susceptibility
P2RX6	Susceptibility
PACC1	Susceptibility
PARP12	Susceptibility
PAXX	Susceptibility
PBK	Susceptibility
PBXIP1	Susceptibility
PCBP4	Susceptibility
PCDH11Y	Susceptibility
PCDHB13	Susceptibility
PCDHB7	Susceptibility
PCDHB8	Susceptibility
PCDHGA1	Susceptibility
PCDHGB1	Susceptibility
PCYT2	Susceptibility
PDE12	Susceptibility
PDE4C	Susceptibility
PDE7A	Susceptibility
PGAM1P5	Susceptibility
PGGT1B	Susceptibility
PHETA2	Susceptibility
PHLDB1	Susceptibility
PHPT1	Susceptibility
PIFO	Susceptibility
PIK3R5	Susceptibility
PINLYP	Susceptibility
PLA2G7.ANKRD66	Susceptibility
PLAT	Susceptibility
PLEKHM1	Susceptibility
PLOD1	Susceptibility
POLR2E	Susceptibility
POM121	Susceptibility
PON3.PON2	Susceptibility
PPAN	Susceptibility
PPM1A	Susceptibility
PPM1M	Susceptibility
PPP1R3C	Susceptibility
PPRC1	Susceptibility
PRCD	Susceptibility
PRDM9	Susceptibility
PRKAA2	Susceptibility
PRKN	Susceptibility
PRM3	Susceptibility
PROC	Susceptibility
PRODH2	Susceptibility
PROSER2	Susceptibility
PRR29	Susceptibility
PRSS42P.MYL3	Susceptibility
PRSS57	Susceptibility
PRXL2B	Susceptibility
PSMG3	Susceptibility
PSORS1C1	Susceptibility
PTGES2	Susceptibility
PTPN9	Susceptibility
PTPRN	Susceptibility
PUS7	Susceptibility
PWP1	Susceptibility
QSER1	Susceptibility
QTRT1	Susceptibility
RAB21	Susceptibility
RAB3A	Susceptibility
RAB3GAP2	Susceptibility
RAB41	Susceptibility
RAD21L1	Susceptibility
RASL12	Susceptibility
RBBP9.RPS19P1	Susceptibility
RBM11	Susceptibility
RBM27	Susceptibility
RELT	Susceptibility
RERG	Susceptibility
REX1BD	Susceptibility
RFLNB.AC015853.2	Susceptibility
RGR	Susceptibility
RILPL1	Susceptibility
RIMS4	Susceptibility
RNF187	Susceptibility
RNF43	Susceptibility
RPL14	Susceptibility
RTP1	Susceptibility
SALL3	Susceptibility
SBNO2	Susceptibility
SCARF2	Susceptibility
SCGB1D2	Susceptibility
SDK1	Susceptibility
SDSL	Susceptibility
SEMA6C	Susceptibility
SEPTIN14	Susceptibility
SETD4	Susceptibility
SF3A2	Susceptibility
SHQ1	Susceptibility
SIMC1	Susceptibility
SLAMF6P1.UHMK1	Susceptibility
SLC12A2	Susceptibility
SLC16A11	Susceptibility
SLC25A18	Susceptibility
SLC25A30	Susceptibility
SLC2A11	Susceptibility
SLC2A4RG	Susceptibility
SLC35B1	Susceptibility
SLC44A4	Susceptibility
SLC4A1AP	Susceptibility
SMARCD2	Susceptibility
SMPD4	Susceptibility
SPARC	Susceptibility
SPATA33	Susceptibility
SPINT1	Susceptibility
SPNS1	Susceptibility
SPON2	Susceptibility
SPSB4	Susceptibility
STAG2	Susceptibility
STK32B	Susceptibility
STOX1	Susceptibility
SWT1	Susceptibility
TAF10	Susceptibility
TAZ	Susceptibility
TBC1D9B	Susceptibility
TBPL1	Susceptibility
TCIM	Susceptibility
TCTN3	Susceptibility
TEDC2	Susceptibility
TEFM	Susceptibility
TEKT3	Susceptibility
TESC	Susceptibility
TEX36	Susceptibility
TEX55	Susceptibility
TFAP2D	Susceptibility
TGM6	Susceptibility
THAP7	Susceptibility
THEM4	Susceptibility
THOC5	Susceptibility
THYN1	Susceptibility
TMCC1	Susceptibility
TMEM119	Susceptibility
TMEM140	Susceptibility
TMEM160	Susceptibility
TMEM187	Susceptibility
TMEM231	Susceptibility
TMEM242	Susceptibility
TMEM71	Susceptibility
TMEM88	Susceptibility
TNC	Susceptibility
TNFAIP8L3	Susceptibility
TOX2	Susceptibility
TPO	Susceptibility
TRAM1	Susceptibility
TRAPPC3L	Susceptibility
TRIL	Susceptibility
TRIM41	Susceptibility
TRIM64C	Susceptibility
TRNAU1AP	Susceptibility
TRPM8	Susceptibility
TSC1	Susceptibility
TTC23	Susceptibility
UBE2D4	Susceptibility
UQCR10	Susceptibility
USP17L1	Susceptibility
USP17L17	Susceptibility
USP17L18	Susceptibility
USP29	Susceptibility
VANGL2	Susceptibility
VEZT	Susceptibility
VPS13C	Susceptibility
WEE1	Susceptibility
WFDC8.WFDC9	Susceptibility
WNT11	Susceptibility
ZBTB10	Susceptibility
ZBTB21	Susceptibility
ZBTB7C	Susceptibility
ZC3HAV1	Susceptibility
ZDHHC6	Susceptibility
ZIM3	Susceptibility
ZNF112	Susceptibility
ZNF19	Susceptibility
ZNF28	Susceptibility
ZNF343	Susceptibility
ZNF471	Susceptibility
ZNF502	Susceptibility
ZNF611	Susceptibility
ZNF679	Susceptibility
ZNF716	Susceptibility
ZNF781	Susceptibility
ZNF8	Susceptibility
ZPLD1	Susceptibility

## Sheet: 30-genes
Gene
GLDC
PIFO
RILPL1
USP17L17
KIAA0930
MRNIP
WNT11
RERG
PDE4C
TRAM1
ABCA5
PLXDC22
SPATA45
WDCP
RBMX
DBT
OR51B5
PHF14
OTUD7A
BBOF1
MACROD1
SLC25A43
LIN52
ZNF322
SFTPA2
CCDC180
FAM157B
FAM228B
PROKR1
ATP6V1G3
