# Supplementary material for: A Unique Patient Stratification Method Combined with a Machine Learning Approach Identifies Novel Genetic Susceptibility and Protective Factors for Severe COVID-19 in a Hungarian Population
Source: Int J Mol Sci. 2026 Mar 3;27(5):2358. doi: 10.3390/ijms27052358 (PMC12986284; doi:10.3390/ijms27052358)
Supplement: Supplementary file 1 [file ijms-27-02358-s001.zip › Supplementary_Table_S3.xlsx]

## Sheet: Sheet1
Feature	Gene	rho	FDR
Cancer	ARHGEF40	0.0288057	0.00352762
Type II. Diabetes Mellitus	CCDC180	0.0212182	0.00470967
Heart conditions	CD163L1	-0.109452	0.0198116
Obesity (30 ≤ BMI < 40)	FAM50B	0.0548408	0.0234918
Liver disease	ABCA5	-0.00776735	0.0684899
Chronic Kidney disease	HLCS	0.046565	0.0810926
Asthma	CHAF1A	0.0832672	0.101023
Cerebrovascular disease	AC015878.1	-0.0836812	0.101221
Severe obesity (40 ≤ BMI)	APOC4	0.0330374	0.101234
COPD	KIAA0895L-EXOC3L1	-0.0606328	0.101237
Type II. Diabetes Mellitus	PGGT1B	0.0062744	0.10126
Neurologic conditions	FERMT3	0.119225	0.101301
Neurologic conditions	OR51G2	0.0511008	0.101367
Sex	AL080250.1	0.0357569	0.101377
Type II. Diabetes Mellitus	C19orf38	-0.133807	0.101404
Neurologic conditions	CA14	-0.130059	0.101438
Cerebrovascular disease	F13A1	0.15781	0.101493
COPD	GBA2	-0.0445414	0.101529
Chronic Kidney disease	KLK12	0.0453194	0.101638
Liver disease	LINC02692	-0.126971	0.101705
Chronic Kidney disease	ANXA1	0.0324415	0.101799
COPD	FAM13A	-0.113262	0.101851
Cancer	TNFRSF18	0.0402523	0.101867
Pulmonary fibrosis	KRTAP27-1	0.0402523	0.101867
Neurologic conditions	ANO6	-0.0420179	0.102068
Asthma	MARCHF3	-0.0495451	0.10217
Heart conditions	CLCN7	0.0750188	0.102181
Sex	OR2A2	-0.134517	0.102238
Overweight (25 ≤ BMI < 30)	PLAT	-0.00206336	0.102282
Hypertension or high blood pressure	ADAM19	-0.176927	0.102284
Sex	KRTAP27-1	-0.0902564	0.102342
Cerebrovascular disease	H2BC5	-0.032252	0.102357
Hypertension or high blood pressure	CAMK2B	-0.107963	0.102396
Overweight (25 ≤ BMI < 30)	UBQLN3	0.0685019	0.102533
Severe obesity (40 ≤ BMI)	SCARB1	0.00204052	0.102722
Overweight (25 ≤ BMI < 30)	AFG3L2	-0.0257304	0.102748
Pulmonary fibrosis	PDE12	-0.133264	0.102865
Overweight (25 ≤ BMI < 30)	MRPL3	0.0202256	0.10287
Cerebrovascular disease	TRIM64C	0.184083	0.102991
Severe obesity (40 ≤ BMI)	FZR1	-0.0724505	0.102994
Cancer	SH2B1	0.0339196	0.103034
Chronic Kidney disease	CORT	-0.0261694	0.103098
COPD	MAD1L1	-0.10518	0.103202
Severe obesity (40 ≤ BMI)	COL8A1	0.0857836	0.103224
Sex	RILPL1	0.0857836	0.103224
Obesity (30 ≤ BMI < 40)	PLAT	0.0481395	0.103226
Type II. Diabetes Mellitus	TSC1	-0.115749	0.103301
Hypertension or high blood pressure	ENPP3	0.0609873	0.103306
Liver disease	BEGAIN	0.0315211	0.103308
Liver disease	GTF3C1	-0.115576	0.10339
Heart conditions	KRTAP21-3	-0.0619793	0.103392
Pulmonary fibrosis	CYP2F1	-0.0769691	0.103416
Chronic Kidney disease	EPHA3	0.103356	0.103478
Heart conditions	IGFL1P2-HIF3A	0.0695822	0.103537
Neurologic conditions	TMEM160	-0.0755909	0.103617
Overweight (25 ≤ BMI < 30)	CPSF4L	0.0301316	0.103648
Obesity (30 ≤ BMI < 40)	MSH5	-0.0755184	0.103728
Neurologic conditions	RAD21L1	0.143999	0.103733
Liver disease	AC129492.3	0.0163936	0.104074
Neurologic conditions	SMIM18	0.024302	0.104104
Type II. Diabetes Mellitus	DPP7	0.0758705	0.104144
Cerebrovascular disease	AC007969.1-CYBRD1	-0.0515934	0.104263
Severe obesity (40 ≤ BMI)	NDUFC1	-0.102885	0.104452
Liver disease	SPNS1	-0.00523672	0.104478
Liver disease	TCHHL1	-0.0293624	0.104492
Liver disease	MILR1	0.00666011	0.104497
Obesity (30 ≤ BMI < 40)	PHETA2	-0.00785362	0.104522
Sex	WDR27-C6orf120	-0.11396	0.104554
Pulmonary fibrosis	CDH26	-0.0493415	0.104696
Cancer	MX2	0.00179666	0.1047
Cerebrovascular disease	SPSB4	-0.0468419	0.104705
Overweight (25 ≤ BMI < 30)	AC245041.2-FAM25C	-0.0641969	0.104747
Overweight (25 ≤ BMI < 30)	ANP32B	-0.0641969	0.104747
Pulmonary fibrosis	RASSF5	0.0920697	0.104794
COPD	LIN52	-0.0784357	0.104802
Type II. Diabetes Mellitus	ZNF679	0.00286451	0.104829
Type II. Diabetes Mellitus	REPS2	-0.0360179	0.104832
Chronic Kidney disease	ITGAM	0.0234102	0.10485
Cerebrovascular disease	TMPRSS2	0.0284208	0.104904
Obesity (30 ≤ BMI < 40)	PCDHB13	-0.117828	0.105
COPD	DCTN6	-0.0112926	0.105036
Cancer	SDSL	-0.100339	0.105152
Sex	CDH6	-0.129679	0.105241
Obesity (30 ≤ BMI < 40)	AL160314.2	0.0605079	0.105284
Hypertension or high blood pressure	RASSF5	0.0446639	0.105517
Hypertension or high blood pressure	LAMA4	0.122645	0.105708
Cancer	WWC2	-0.12694	0.105784
Sex	HAUS3	0.0708102	0.105819
Heart conditions	OR5K4	0.0775552	0.105903
Heart conditions	BTRC	-0.0493311	0.105922
Overweight (25 ≤ BMI < 30)	KCNK6	0.0308951	0.106025
Severe obesity (40 ≤ BMI)	DOCK10	-0.125252	0.106042
Liver disease	ZNF322	0.11656	0.106138
Chronic Kidney disease	STAG3L5P-PVRIG2P-PILRB	0.0844694	0.106164
Neurologic conditions	LTBP4	0.00479927	0.106208
Pulmonary fibrosis	PRAMEF14	-0.0309327	0.106281
Hypertension or high blood pressure	TRIM64C	0.0188626	0.106321
Heart conditions	MAP3K21	-0.065734	0.106335
Chronic Kidney disease	FLG	0.0852834	0.106359
Cerebrovascular disease	AQP9	0.0721979	0.10636
Sex	OR3A2	0.0939786	0.106367
Heart conditions	LINC02708-KRTAP5-6	0.0637805	0.106422
Pulmonary fibrosis	ZNF264	0.0547378	0.106469
Heart conditions	ACMSD	-0.0156013	0.106523
Cerebrovascular disease	ABCA5	0.114051	0.106532
Asthma	WFDC8-WFDC9	0.00591619	0.10655
Cerebrovascular disease	LRRC49	0.246031	0.106575
Pulmonary fibrosis	NDUFS3	0.44125	0.106622
Sex	TNC	-0.108632	0.106648
Liver disease	FBXO6	0.00323798	0.10708
Sex	FAM168A	-0.0518362	0.107409
Type II. Diabetes Mellitus	CYB5RL	-0.0826305	0.107495
Liver disease	C18orf21	-0.0258727	0.107875
Hypertension or high blood pressure	ALOX12	-0.0578697	0.107881
Asthma	TMEM79	-0.0171476	0.107899
Overweight (25 ≤ BMI < 30)	CELF4	0.0157537	0.107998
Neurologic conditions	AL035460.1	-0.0675943	0.108126
Pulmonary fibrosis	DNAH8	0.304311	0.108167
Overweight (25 ≤ BMI < 30)	SYCP2	-0.0534297	0.108241
Obesity (30 ≤ BMI < 40)	NUP54	-0.0239857	0.108248
Obesity (30 ≤ BMI < 40)	SLC15A2	0.161976	0.108475
Cerebrovascular disease	AREG	-0.0274789	0.108529
Asthma	RAVER1	-0.0263849	0.108658
Overweight (25 ≤ BMI < 30)	ECH1	-0.0865276	0.10878
Overweight (25 ≤ BMI < 30)	KRTAP27-1	-0.105865	0.108897
Severe obesity (40 ≤ BMI)	ID2	-0.0956867	0.108976
Type II. Diabetes Mellitus	SLC6A9	-0.0673936	0.108992
Hypertension or high blood pressure	GCA	-0.0797873	0.10914
Chronic Kidney disease	CLCN7	-0.0904876	0.109208
Obesity (30 ≤ BMI < 40)	PAQR8	-0.0166109	0.109237
Type II. Diabetes Mellitus	TMPO	-0.0321839	0.10925
Sex	OR10R2	-0.0580221	0.109329
Chronic Kidney disease	FOXD1	-0.0261694	0.109536
Hypertension or high blood pressure	USP17L17	0.0124284	0.109571
Severe obesity (40 ≤ BMI)	LSMEM1	-0.0276153	0.109596
Asthma	SRC	-0.0326786	0.109642
Hypertension or high blood pressure	TSPAN13	-0.0845486	0.109727
Liver disease	ATAD5	-0.0689947	0.109751
Cancer	CHTOP	-0.0101476	0.109767
Asthma	MAD1L1	0.0466786	0.109806
Severe obesity (40 ≤ BMI)	CXorf58	-0.0421314	0.10982
Neurologic conditions	MLH3	-0.0277084	0.109879
Type II. Diabetes Mellitus	PCDHGA1	-0.077544	0.109941
Chronic Kidney disease	PPRC1	0.0644147	0.110085
Cerebrovascular disease	CLEC10A	-0.0801693	0.110111
Sex	PPARGC1A	-0.054406	0.110159
Overweight (25 ≤ BMI < 30)	CYB5B	0.119719	0.110495
Hypertension or high blood pressure	RBMXL1	0.024077	0.110568
Heart conditions	PRCD	0.069912	0.110714
Obesity (30 ≤ BMI < 40)	OBP2B	0.124991	0.110717
Type II. Diabetes Mellitus	TCHHL1	0.102415	0.1109
COPD	MSH5	-0.0253708	0.110922
Obesity (30 ≤ BMI < 40)	PHF21B	0.0243515	0.11102
Asthma	TRPM8	0.049875	0.111073
Obesity (30 ≤ BMI < 40)	PILRA	0.0850262	0.111166
Cancer	VEZT	0.099049	0.111184
Type II. Diabetes Mellitus	TEX55	-0.067735	0.111235
Heart conditions	ANKRD17	-0.141008	0.111323
Overweight (25 ≤ BMI < 30)	SCML2	0.00399075	0.111507
Chronic Kidney disease	FAM50B	-0.0261694	0.111573
Hypertension or high blood pressure	OSTM1	-0.0432969	0.111599
Cancer	P2RX6	-0.00855561	0.111599
Asthma	ARHGAP30	-0.0417189	0.111682
Cancer	EXT2	0.148542	0.111745
Sex	AGGF1	0.0757116	0.111747
Overweight (25 ≤ BMI < 30)	RAD51	-0.0687754	0.111784
Overweight (25 ≤ BMI < 30)	PACC1	-0.0115768	0.111816
Asthma	CDRT4	-0.0714644	0.111824
Overweight (25 ≤ BMI < 30)	CDH6	0.0293768	0.111856
Overweight (25 ≤ BMI < 30)	SPRR3	-0.0421285	0.111892
Chronic Kidney disease	KRT79	-0.115899	0.111927
Asthma	TSR3	0.0520577	0.111989
Pulmonary fibrosis	AC010422.8	-0.0223565	0.111993
Hypertension or high blood pressure	SCGB1D2	-0.0680117	0.112067
Asthma	CLEC4D	-0.119502	0.112071
COPD	DBT	0.0421994	0.112113
Type II. Diabetes Mellitus	LRRC74B	-0.107196	0.112185
Overweight (25 ≤ BMI < 30)	LACTB2-AS1	-0.118807	0.112195
Cerebrovascular disease	DUX4L2-DUX4	-0.0396328	0.112377
Obesity (30 ≤ BMI < 40)	ESPL1	0.0402884	0.112502
Type II. Diabetes Mellitus	CST4	0.0382759	0.112583
Obesity (30 ≤ BMI < 40)	CAMSAP3	0.0296051	0.112594
Severe obesity (40 ≤ BMI)	ARL14EP	-0.0866196	0.11267
COPD	TRIM41	-0.00558124	0.112677
Hypertension or high blood pressure	ZNF781	-0.0210307	0.112703
Cerebrovascular disease	BBOF1	0.0602332	0.112756
Cancer	TEFM	-0.12672	0.112829
Obesity (30 ≤ BMI < 40)	BRI3BP	-0.0730115	0.112842
Chronic Kidney disease	TMCC1	-0.0507607	0.112885
Obesity (30 ≤ BMI < 40)	AFG3L2	-0.0149996	0.112939
Sex	SLC25A43	0.334743	0.113152
Type II. Diabetes Mellitus	RBMX	-0.032848	0.113158
Hypertension or high blood pressure	THAP7	-0.133856	0.113219
Obesity (30 ≤ BMI < 40)	PARD6B	-0.0665124	0.113228
Liver disease	GLDC	-0.0688391	0.11337
COPD	ZCCHC10	-0.061065	0.113417
Obesity (30 ≤ BMI < 40)	SDSL	-0.0510586	0.113418
Hypertension or high blood pressure	DSEL	-0.0896695	0.113505
Cancer	UBE2D4	0.11518	0.113536
Liver disease	PINLYP	0.0252963	0.113554
COPD	ATG12	0.00929385	0.113795
Neurologic conditions	PROKR1	0.109382	0.113809
Sex	ELOA2	-0.0691902	0.113834
Cerebrovascular disease	DPP7	-0.0933901	0.113885
Sex	STAG3L5P-PVRIG2P-PILRB	0.0401519	0.113895
Hypertension or high blood pressure	PPM1M	-0.025183	0.114101
Obesity (30 ≤ BMI < 40)	FLRT2	0.112315	0.114152
Cancer	LACTB2-AS1	-0.0564706	0.114302
Cerebrovascular disease	VPS13C	0.165218	0.114373
Type II. Diabetes Mellitus	AC097468.1	-0.0673936	0.114566
Chronic Kidney disease	VANGL2	0.0582932	0.114672
Type II. Diabetes Mellitus	USP17L18	0.0734732	0.114826
Pulmonary fibrosis	SHQ1	-0.0747775	0.114855
Hypertension or high blood pressure	PRAMEF1	-0.0135346	0.115
Hypertension or high blood pressure	ARHGAP30	0.00241735	0.115061
Cancer	TMEM187	-0.0120198	0.115075
Cancer	CA14	0.0225631	0.115159
Overweight (25 ≤ BMI < 30)	ZNF345	0.0417959	0.115284
Overweight (25 ≤ BMI < 30)	EXT2	0.0744913	0.115373
Heart conditions	CTNNAL1	-0.232157	0.11539
Cerebrovascular disease	TNC	0.0478793	0.115472
Liver disease	TRPM8	0.0379425	0.115618
Type II. Diabetes Mellitus	CXorf58	-0.0288514	0.115625
Severe obesity (40 ≤ BMI)	ACSS2	-0.0754579	0.115636
Type II. Diabetes Mellitus	FPGS	-0.0806956	0.11565
Heart conditions	SSTR4	0.0901253	0.115799
COPD	SNAPC1	0.00945796	0.115841
Cerebrovascular disease	TMPRSS9	0.0386521	0.11586
Severe obesity (40 ≤ BMI)	HOXA1	-0.100352	0.115924
Pulmonary fibrosis	TEFM	-0.0479043	0.115964
Heart conditions	Age	0.246638	0.115971
COPD	ETFDH	-0.058307	0.116146
Neurologic conditions	SLC2A4RG	-0.100031	0.116162
Cerebrovascular disease	SCARB1	0.0597488	0.116191
Hypertension or high blood pressure	PAQR8	-0.0376398	0.116322
Type II. Diabetes Mellitus	DOCK10	-0.00492165	0.116376
Severe obesity (40 ≤ BMI)	MPP2	-0.0174088	0.116404
Sex	WDR90	0.05572	0.116497
Asthma	FLG	-0.0966562	0.116649
Heart conditions	LTV1	0.0942475	0.116686
Neurologic conditions	CRLF3	-0.0711487	0.116694
Heart conditions	PLA2G7-ANKRD66	-0.0423678	0.116712
Sex	ZBTB10	0.0959885	0.116732
Severe obesity (40 ≤ BMI)	ZBTB21	-0.0277505	0.116785
Type II. Diabetes Mellitus	IFNK	-0.103169	0.116828
Cancer	PDE7A	-0.0502292	0.116942
Overweight (25 ≤ BMI < 30)	PARP12	0.053864	0.116961
Type II. Diabetes Mellitus	NDUFV1	-0.05069	0.116988
Neurologic conditions	PON3-PON2	-0.0520057	0.117046
Overweight (25 ≤ BMI < 30)	SPINT1	-0.0188931	0.117089
Neurologic conditions	CORT	-0.0520057	0.117107
Cerebrovascular disease	RPL14	0.0940371	0.117171
Pulmonary fibrosis	PCNX1	0.029501	0.117184
Severe obesity (40 ≤ BMI)	SLC2A11	-0.029743	0.117281
Liver disease	ZNF679	0.0239357	0.1173
Asthma	OR10T2	0.0452888	0.117357
Overweight (25 ≤ BMI < 30)	RAD21L1	0.0948192	0.11748
Liver disease	EFHD2	0.0248859	0.117652
COPD	C2orf83	-0.00405043	0.117736
Chronic Kidney disease	JCAD	0.0850359	0.117752
Asthma	UACA	0.0838468	0.117774
Type II. Diabetes Mellitus	TP53I3	-0.142093	0.117821
Severe obesity (40 ≤ BMI)	TRIM41	-0.0461657	0.117835
Neurologic conditions	RASA3	0.102229	0.117874
Neurologic conditions	AGT	0.0335297	0.117924
Cerebrovascular disease	HDAC1	-0.0613694	0.118016
Liver disease	LRRC1	0.0392454	0.11807
Cerebrovascular disease	FAM66D	0.0396328	0.118108
Asthma	TRIL	0.0143078	0.118125
Asthma	PRAMEF12	0.112313	0.118171
COPD	TRAPPC2L	-0.076353	0.118175
Cancer	CRISPLD1	0.0108548	0.118258
Chronic Kidney disease	LINC02708-KRTAP5-6	-0.040522	0.118271
Cerebrovascular disease	PRAMEF12	-0.0771193	0.118337
Asthma	STOX1	-0.0485908	0.118359
Obesity (30 ≤ BMI < 40)	PDIA2	-0.116426	0.118502
Asthma	MPP2	0.0620354	0.118545
COPD	TEX36	-0.0779691	0.11862
Pulmonary fibrosis	TGM6	-0.0164972	0.118622
COPD	EBNA1BP2	0.0443158	0.118638
Pulmonary fibrosis	WBP2	-0.0191812	0.118935
Cerebrovascular disease	ADAM10	-0.0613694	0.118971
Cerebrovascular disease	ARL4D	-0.0955923	0.118973
Sex	PIK3R5	0.0733696	0.119057
Hypertension or high blood pressure	WDR27-C6orf120	-0.0460041	0.119074
Overweight (25 ≤ BMI < 30)	AC129492.3	-0.0389799	0.119173
Severe obesity (40 ≤ BMI)	CYP21A2	0.165174	0.119264
Obesity (30 ≤ BMI < 40)	PSORS1C1	0.107414	0.119268
Chronic Kidney disease	QSER1	0.105616	0.119469
Asthma	RPL7L1	-0.0268901	0.119472
Pulmonary fibrosis	SLC12A2	-0.0299966	0.119492
Obesity (30 ≤ BMI < 40)	AQP9	-0.095262	0.119505
Chronic Kidney disease	KLK7	0.0564269	0.119554
Sex	MFF	0.113193	0.119819
Type II. Diabetes Mellitus	NOP56	-0.0796816	0.119826
Liver disease	RASSF7	0.0125966	0.11987
Obesity (30 ≤ BMI < 40)	ALG6	-0.0373526	0.119889
Liver disease	CYP27B1	0.00958487	0.119939
Overweight (25 ≤ BMI < 30)	KCNH7	-0.00861324	0.120114
Severe obesity (40 ≤ BMI)	FERMT3	-0.0436598	0.120346
Cerebrovascular disease	CXCL3	-0.0459183	0.120358
Chronic Kidney disease	PRXL2B	-0.0216343	0.120405
Neurologic conditions	AC010636.2	-0.0333678	0.120459
Heart conditions	AC010422.8	0.00989769	0.120495
Heart conditions	ZNF264	-0.0884159	0.120497
Sex	CRYZ	0.0102893	0.120511
Obesity (30 ≤ BMI < 40)	KRTAP21-3	-0.0790606	0.120591
Overweight (25 ≤ BMI < 30)	PAQR8	0.00200223	0.120702
Neurologic conditions	SMURF1	0.0466159	0.120727
Neurologic conditions	SYPL1-DCAF13P1	0.00479927	0.120817
Pulmonary fibrosis	THOC5	0.10114	0.120885
Neurologic conditions	ATP6V1FNB	-0.0704741	0.120893
Cancer	PNMA2	0.00764276	0.121117
Pulmonary fibrosis	PTPN9	-0.0412861	0.121196
Overweight (25 ≤ BMI < 30)	KCNJ15	0.0873442	0.121311
Chronic Kidney disease	SLAIN1	-0.0123708	0.12134
Type II. Diabetes Mellitus	IGF2	-0.10232	0.121519
Chronic Kidney disease	PAXX	-0.0666667	0.121659
Liver disease	C1orf174	-0.00298345	0.121745
Hypertension or high blood pressure	SLC25A30	-0.0289247	0.121768
Heart conditions	FBXO6	-0.131273	0.121801
Cancer	C2CD4D	-0.0543982	0.121827
Pulmonary fibrosis	SBF1	-0.0871799	0.121909
Heart conditions	MICAL2	-0.0223328	0.122186
Neurologic conditions	NENF	-0.0444354	0.122466
Obesity (30 ≤ BMI < 40)	ZNF345	-0.107554	0.122713
Cancer	AGGF1	0.0146346	0.122773
Asthma	CXXC5	0.271813	0.123012
Sex	NOX1	0.317784	0.123092
Neurologic conditions	FPGS	-0.0843649	0.123096
Sex	SBSN-GAPDHS	0.0527001	0.123159
Cerebrovascular disease	ARPC5	0.202136	0.123173
Hypertension or high blood pressure	CHMP5	-0.0012181	0.123208
Cancer	CCDC144NL	-0.0514278	0.123247
COPD	OR10A2	0.0463801	0.123346
Cerebrovascular disease	PTGES2	-0.0295013	0.123367
Severe obesity (40 ≤ BMI)	EXOSC2	-0.0351238	0.123394
Neurologic conditions	PHPT1	-0.126362	0.123559
Pulmonary fibrosis	PRAMEF1	-0.0503771	0.123722
Cerebrovascular disease	POM121	-0.0262707	0.123723
Overweight (25 ≤ BMI < 30)	RBM27	-0.066465	0.123796
Obesity (30 ≤ BMI < 40)	DDR1	-0.101367	0.123814
Obesity (30 ≤ BMI < 40)	CARD8	-0.0300193	0.123941
Cerebrovascular disease	USP39	-0.0155105	0.124143
Sex	SEMA6C	0.0133378	0.124147
Cerebrovascular disease	MSH5	-0.032252	0.124207
Pulmonary fibrosis	ATP1B2	0.0202885	0.124226
COPD	CSF2	-0.0973917	0.124276
Cerebrovascular disease	TBPL1	-0.0367722	0.124305
Liver disease	CDH26	-0.0669754	0.124349
Liver disease	PHF21B	0.0127762	0.124388
Type II. Diabetes Mellitus	KCNH7	0.073915	0.124403
COPD	ISOC1	-0.0553956	0.124452
Heart conditions	ACACA	0.0769334	0.124489
COPD	SYT9	-0.109417	0.124521
Cerebrovascular disease	BFAR	0.0726443	0.124652
Chronic Kidney disease	PRAMEF14	-0.0524898	0.124724
Hypertension or high blood pressure	SLC44A4	-0.150833	0.124731
Obesity (30 ≤ BMI < 40)	AC015878.1	0.119067	0.12476
COPD	AC109583.1	0.00854734	0.124766
Type II. Diabetes Mellitus	FAM166A	-0.0973407	0.124837
Heart conditions	SLC25A18	-0.00497578	0.124874
Chronic Kidney disease	MXD3	-0.157352	0.124896
Sex	DNAH8	0.0919336	0.124986
COPD	EXOSC7	-0.076991	0.125035
Neurologic conditions	PTPRN	-0.058862	0.125054
Neurologic conditions	PIM3	0.0381865	0.125081
Chronic Kidney disease	CA6	0.101422	0.1252
Pulmonary fibrosis	RAB10	0.0598584	0.12521
Liver disease	MRNIP	-0.0508714	0.125273
Pulmonary fibrosis	CBWD1	0.100432	0.125335
Overweight (25 ≤ BMI < 30)	PCDH11Y	-0.0281082	0.125384
Severe obesity (40 ≤ BMI)	DBX1	0.00864028	0.125502
Hypertension or high blood pressure	DCAF5	0.0477458	0.12557
Hypertension or high blood pressure	BEGAIN	-0.0893546	0.125658
Cerebrovascular disease	RFX1	0.114054	0.125674
Chronic Kidney disease	IDH3A	0.0497334	0.12573
Pulmonary fibrosis	NUP54	-0.0811244	0.125798
COPD	MAGEE1	0.0597754	0.125867
Hypertension or high blood pressure	THOC5	0.0372173	0.125891
Severe obesity (40 ≤ BMI)	C6orf136	0.0339127	0.125957
Cerebrovascular disease	RASA3	0.13466	0.125969
Type II. Diabetes Mellitus	RBBP9-RPS19P1	-0.0180972	0.125976
Cancer	ARHGDIG-PDIA2	-0.0132263	0.125977
Asthma	RAB21	0.350054	0.126054
Cancer	GPATCH4	0.105152	0.126055
Cancer	OR10A2	-0.0520234	0.126159
Severe obesity (40 ≤ BMI)	TEX55	-0.104006	0.126214
Type II. Diabetes Mellitus	HLCS	0.0611068	0.12635
Hypertension or high blood pressure	PRSS51	0.00125125	0.126387
Asthma	CSN2	-0.0711682	0.126512
Heart conditions	ZNF394	-0.146326	0.126556
Heart conditions	PPRC1	-0.0719311	0.126569
Hypertension or high blood pressure	AC008378.2	0.0015368	0.126586
Neurologic conditions	CAMP	0.0669484	0.126636
Cancer	AGAP3	-0.0907456	0.126746
Chronic Kidney disease	PHF14	0.0401284	0.126789
COPD	POM121	-0.097424	0.126811
Cancer	ARHGAP23	-0.0300272	0.126831
Type II. Diabetes Mellitus	PGAM1P5	-0.00272244	0.12692
Cancer	MFSD14C	0.0104533	0.126936
Cerebrovascular disease	CAMK2B	0.00398431	0.126981
Sex	PRAMEF1	0.0195576	0.126999
Asthma	PCDHB7	0.0720898	0.127019
Cancer	SPARC	-0.0779918	0.127025
Chronic Kidney disease	ZNF853	-0.037693	0.127099
Type II. Diabetes Mellitus	SCARF2	-0.0321839	0.127102
Pulmonary fibrosis	PDE4C	-0.0639396	0.127144
Chronic Kidney disease	AFG3L2	0.0238626	0.127193
Neurologic conditions	KCNK6	-0.0285054	0.127259
Type II. Diabetes Mellitus	TSPYL2	-0.0960155	0.127273
COPD	ERVW-1	-0.0352816	0.127478
Type II. Diabetes Mellitus	ATG12	0.0343712	0.127648
Heart conditions	AC015878.1	-0.114398	0.127698
Neurologic conditions	FAM66D	-0.0211875	0.127735
COPD	SUZ12	0.123572	0.127892
Asthma	KIAA1549L	-0.0508592	0.1279
Obesity (30 ≤ BMI < 40)	TRIM41	0.0202563	0.127903
Type II. Diabetes Mellitus	ESX1	-0.056757	0.127917
Sex	TBC1D9B	-0.0778841	0.127917
Liver disease	TNFAIP8L3	-0.0517672	0.127935
Asthma	KCNH7	0.0601585	0.128023
Liver disease	COL8A1	-0.0238084	0.12803
Sex	DTNB	0.00994347	0.128045
Obesity (30 ≤ BMI < 40)	SHQ1	-0.0191539	0.128045
Obesity (30 ≤ BMI < 40)	PTPN9	-0.0427672	0.12806
Pulmonary fibrosis	OPRL1	-0.0423563	0.128149
Cancer	OLFM3	-0.0184507	0.128173
Severe obesity (40 ≤ BMI)	SPNS1	-0.0647957	0.128173
Cerebrovascular disease	TMEFF1	-0.0250871	0.128178
Asthma	MXRA5	0.0599773	0.128308
Severe obesity (40 ≤ BMI)	CLNK	0.067402	0.128337
Cerebrovascular disease	AFG3L2	-0.112324	0.128601
Cancer	TRIM41	-0.159394	0.128625
COPD	CBFA2T2	-0.0260713	0.12869
Liver disease	THEM4	-0.0229957	0.12872
Neurologic conditions	PTGDS	0.113762	0.128766
Cancer	MTX1	-0.00917923	0.128788
Neurologic conditions	LTV1	-0.12996	0.128801
Sex	ATXN3	-0.0700689	0.128846
COPD	MLH3	0.0317749	0.128889
Obesity (30 ≤ BMI < 40)	DNAJA4	0.0473203	0.128897
COPD	FUS	-0.051788	0.129053
Sex	SLAMF6P1-UHMK1	0.016308	0.12916
Hypertension or high blood pressure	PROM2	0.0283399	0.129165
Sex	CNKSR3	0.2026	0.129204
Heart conditions	OR10H4	-0.0306393	0.129319
Cancer	THEM4	-0.0880584	0.129383
Neurologic conditions	USP17L17	-0.0799141	0.129489
Chronic Kidney disease	OR10R2	-0.0564423	0.12952
Hypertension or high blood pressure	PLEKHB1	0.128752	0.129673
Overweight (25 ≤ BMI < 30)	GRHL1	-0.138042	0.129682
Hypertension or high blood pressure	SALL3	-0.0618166	0.129742
Hypertension or high blood pressure	DUSP15	-0.237458	0.129743
Pulmonary fibrosis	C3orf84	-0.0191812	0.129959
Pulmonary fibrosis	ANXA1	-0.159754	0.129998
Severe obesity (40 ≤ BMI)	LACTB2-AS1	0.0235545	0.130106
Severe obesity (40 ≤ BMI)	PRR29	-0.0578025	0.130254
Obesity (30 ≤ BMI < 40)	KCNH8	0.116373	0.130271
Heart conditions	RPF2	-0.146886	0.13037
Severe obesity (40 ≤ BMI)	AP3B2	0.131491	0.130387
Cancer	ZNF502	-0.0929428	0.130524
Neurologic conditions	TBPL1	-0.122017	0.13062
Severe obesity (40 ≤ BMI)	FIP1L1	-0.0144603	0.130741
Type II. Diabetes Mellitus	PCDHGB1	-0.0913332	0.130815
COPD	SBSN-GAPDHS	-0.0364698	0.131091
Type II. Diabetes Mellitus	MKNK1	0.0798317	0.131109
Cancer	PRKAA2	-0.0878674	0.131216
Heart conditions	CNTFR	0.0502495	0.131223
Liver disease	AL035460.1	0.238617	0.131341
Liver disease	ZSCAN21	0.216579	0.131351
COPD	C1orf174	-0.0756826	0.131366
Liver disease	CHAT-C10orf53	-0.00669868	0.131589
Sex	B3GAT2	-0.0421426	0.131623
Type II. Diabetes Mellitus	ITGAM	-0.158969	0.131686
Severe obesity (40 ≤ BMI)	KAT6A	-0.0211268	0.131781
Type II. Diabetes Mellitus	CRISP1	-0.0577866	0.131854
Overweight (25 ≤ BMI < 30)	C17orf112	0.0634351	0.132061
COPD	AC097468.1	-0.0621676	0.132151
Pulmonary fibrosis	ESPN	-0.0355696	0.132182
Chronic Kidney disease	KCNJ15	0.0801416	0.132226
Cerebrovascular disease	FLRT2	-0.0571732	0.132278
Pulmonary fibrosis	SLC35D1	-0.0362252	0.132394
Pulmonary fibrosis	AP3B1	0.380522	0.132432
Type II. Diabetes Mellitus	KLK7	0.0169755	0.132564
Pulmonary fibrosis	RPRML	-0.0215957	0.132572
Heart conditions	FAM83F	0.00562538	0.132593
COPD	CLEC4D	-0.11302	0.1326
Pulmonary fibrosis	ELP2	0.102688	0.132758
Asthma	DGCR2	-0.0629297	0.132852
Sex	NKD2	0.0945783	0.132953
COPD	SLC44A4	0.0506643	0.133082
Obesity (30 ≤ BMI < 40)	ZIM3	0.133889	0.133092
Overweight (25 ≤ BMI < 30)	FMR1NB	-0.112355	0.133132
Sex	YTHDC1	0.0297671	0.133177
Cancer	KBTBD8	0.0585312	0.133183
Cerebrovascular disease	DOK5	0.0861833	0.133259
Severe obesity (40 ≤ BMI)	RNF207	0.0305762	0.133291
Chronic Kidney disease	CYP27B1	0.125324	0.133365
Pulmonary fibrosis	MAGEE1	-0.0227299	0.133367
Type II. Diabetes Mellitus	GPATCH4	0.10234	0.133405
Chronic Kidney disease	NKD2	0.0602993	0.133416
Cerebrovascular disease	DPP3	-0.000583489	0.133547
Neurologic conditions	MTX1	-0.0101673	0.13356
Pulmonary fibrosis	ZCCHC10	-0.0518752	0.133656
Cerebrovascular disease	DBF4B	-0.00425664	0.133679
Liver disease	RFLNB-AC015853.2	0.0307154	0.133827
Severe obesity (40 ≤ BMI)	HGC6.3	-0.0785213	0.133845
Neurologic conditions	CRNDE	0.0669484	0.133915
Overweight (25 ≤ BMI < 30)	CRISPLD1	-0.057074	0.133958
Liver disease	C5orf64	-0.0625303	0.133975
Liver disease	KRTAP21-3	0.0750288	0.133987
Pulmonary fibrosis	CLEC4D	0.0624473	0.133987
Pulmonary fibrosis	CNKSR3	0.0995465	0.13404
Cancer	ANP32B	0.0112031	0.134234
Severe obesity (40 ≤ BMI)	LINC02708-KRTAP5-6	-0.032736	0.134235
Neurologic conditions	AEN	0.17772	0.134327
Heart conditions	ADRA1D	-0.0939569	0.134355
COPD	CD163L1	0.0044738	0.134357
Liver disease	LACTB2-AS1	-0.0883211	0.134385
Chronic Kidney disease	KIR2DL4-KIR3DL1	0.0707779	0.134404
Chronic Kidney disease	WDR27-C6orf120	0.184286	0.134414
Hypertension or high blood pressure	ALAD	-0.0166282	0.134427
Cancer	SDHA	0.0584995	0.134575
COPD	OSTM1	-0.0482759	0.134608
Cancer	ATAD5	-0.0990422	0.134677
Cancer	NBPF14	0.00803413	0.134682
Asthma	PTGDS	-0.0368766	0.13481
Neurologic conditions	REPS2	-0.0267809	0.134823
Chronic Kidney disease	SDSL	-0.0859632	0.134869
Asthma	AC005614.2	-0.0396866	0.135095
COPD	ALG6	-0.040522	0.13516
COPD	SIRT3	-0.125009	0.135395
Overweight (25 ≤ BMI < 30)	AC015878.1	-0.0315207	0.135429
Obesity (30 ≤ BMI < 40)	TBPL1	-0.104918	0.135437
Asthma	HOXA1	-0.185429	0.135451
Liver disease	OBP2B	0.00477804	0.135458
Cancer	UBQLN3	0.00378837	0.135507
Liver disease	AC245041.2-FAM25C	-0.045714	0.135599
Cancer	EBNA1BP2	0.0639558	0.135625
Obesity (30 ≤ BMI < 40)	MEIS3	-0.0796329	0.135627
Cancer	SCGB1D2	-0.038208	0.135629
Sex	SALL3	0.0292109	0.135778
Asthma	PKDREJ	-0.0682707	0.135801
Overweight (25 ≤ BMI < 30)	FAM168A	-0.0636466	0.135913
Liver disease	IGFL1P2-HIF3A	-0.0225555	0.13594
Overweight (25 ≤ BMI < 30)	PHPT1	-0.0280502	0.135991
Overweight (25 ≤ BMI < 30)	NTN5	-0.00840925	0.136169
Severe obesity (40 ≤ BMI)	AC132807.2	0.0695128	0.136182
Sex	MTX1	0.0843836	0.136214
Heart conditions	PRSS42P-MYL3	0.227121	0.136273
Heart conditions	AREG	-0.153091	0.136301
Severe obesity (40 ≤ BMI)	SYT9	-0.0732876	0.136372
Neurologic conditions	TRIM65	-0.0477417	0.13644
Pulmonary fibrosis	TSC1	-0.0164972	0.136447
Neurologic conditions	ID2	0.0786114	0.136562
Chronic Kidney disease	EPHA10	0.109596	0.136596
Cerebrovascular disease	PILRB	-0.0848167	0.136611
Obesity (30 ≤ BMI < 40)	AC005614.2	-0.0314692	0.136761
Heart conditions	RNASE8	-0.027454	0.136791
Hypertension or high blood pressure	TFAP2D	-0.0811869	0.136814
Type II. Diabetes Mellitus	OR51G2	-0.0431334	0.136858
Obesity (30 ≤ BMI < 40)	CD247	-0.0272028	0.136892
Cancer	MSLN	-0.0264255	0.137053
Sex	CNTFR	0.00774606	0.137112
Liver disease	FAM13A	0.0827518	0.137135
Asthma	NAV1	-0.0198988	0.137246
Asthma	EFNB3	0.0599651	0.137346
Severe obesity (40 ≤ BMI)	TMEM242	0.0814409	0.137387
Chronic Kidney disease	WWC2	-0.110124	0.137403
Asthma	CYP2F1	0.0193022	0.137429
Sex	TTC23	-0.0373129	0.13744
Asthma	SLC12A2	0.0576137	0.137606
Neurologic conditions	SMARCD2	-0.0947109	0.137609
Hypertension or high blood pressure	PM20D1	0.0590002	0.137691
Severe obesity (40 ≤ BMI)	SLC4A1AP	-0.100995	0.137772
Obesity (30 ≤ BMI < 40)	FBXO6	0.0515626	0.13793
Type II. Diabetes Mellitus	ARID4B	-0.107335	0.138006
Asthma	SPON2	-0.0121007	0.138062
Neurologic conditions	OR2A14	-0.0327464	0.138464
Cerebrovascular disease	PRAMEF14	-0.045546	0.138643
Severe obesity (40 ≤ BMI)	SLAMF6P1-UHMK1	-0.0050257	0.138669
Neurologic conditions	HLA-DOA-HLA-DPA1	0.139679	0.138677
Heart conditions	MRNIP	-0.08509	0.138735
Severe obesity (40 ≤ BMI)	INO80C	-0.13367	0.138745
Obesity (30 ≤ BMI < 40)	RBBP9-RPS19P1	-0.120808	0.138819
Overweight (25 ≤ BMI < 30)	PRAMEF14	0.00166553	0.138874
COPD	RAB10	-0.137963	0.13891
Type II. Diabetes Mellitus	GRIFIN	-0.0911228	0.138936
COPD	APOC4	-0.13679	0.138952
Cerebrovascular disease	AC109583.1	0.118307	0.139139
COPD	ESPN	0.0342985	0.139268
Cerebrovascular disease	KIAA0930	-0.110296	0.139299
Cancer	RHOT2	-0.0840592	0.13932
Heart conditions	CNOT9	-0.136082	0.139335
Cerebrovascular disease	SBNO2	0.180268	0.139563
COPD	PLA2G7-ANKRD66	-0.0261166	0.139751
Heart conditions	ENPP3	-0.0676329	0.140102
Sex	PACC1	0.0705297	0.140225
Cancer	VANGL2	-0.138118	0.140262
Obesity (30 ≤ BMI < 40)	SLC25A2	-0.243357	0.140344
Chronic Kidney disease	MAD1L1	0.138557	0.140384
Heart conditions	CASP5-CASP1	-0.0405727	0.140402
Heart conditions	OR2T11	-0.089274	0.140434
Overweight (25 ≤ BMI < 30)	STOX1	-0.10226	0.140531
Heart conditions	DCTN6	0.0205136	0.140538
Neurologic conditions	SLC25A43	0.00135145	0.14059
Cancer	SLC12A2	0.00162624	0.140613
COPD	TCTN3	-0.0489945	0.140638
Liver disease	PRM3	-0.0205479	0.140679
Asthma	SPDEF	-0.0281912	0.140684
Asthma	UBE2C	0.0439655	0.1407
Liver disease	PTGES2	-0.00535128	0.140795
Obesity (30 ≤ BMI < 40)	QSER1	0.185437	0.140886
Pulmonary fibrosis	CRLF3	-0.0594569	0.141008
Heart conditions	FAM157B	0.0514648	0.141038
COPD	LSM11	0.100512	0.141206
Heart conditions	ESPL1	-0.0160154	0.141351
Obesity (30 ≤ BMI < 40)	NETO2	0.0222519	0.141367
Pulmonary fibrosis	KRT18	-0.0623258	0.141494
Cancer	AC021092.2	-0.101193	0.141531
Severe obesity (40 ≤ BMI)	TMEM140	-0.146134	0.141559
Cerebrovascular disease	PRM3	-0.0396328	0.141705
Hypertension or high blood pressure	RPRML	0.0199666	0.141773
Pulmonary fibrosis	PCDHB8	-0.0841883	0.141911
Cerebrovascular disease	OR10H4	-0.044329	0.141931
Type II. Diabetes Mellitus	ESPN	0.128233	0.141958
Obesity (30 ≤ BMI < 40)	CHMP5	0.0022229	0.142066
Cerebrovascular disease	CYB5RL	0.0556965	0.142083
Chronic Kidney disease	RPL14	0.164457	0.142092
Severe obesity (40 ≤ BMI)	TGM6	-0.0301985	0.142149
Cerebrovascular disease	CCDC144NL	-0.0669349	0.142234
Severe obesity (40 ≤ BMI)	RNASE8	-0.0525782	0.142273
Heart conditions	SFTPA2	-0.0169651	0.142285
Cancer	CEP290	-0.0474286	0.142371
Type II. Diabetes Mellitus	AC005775.1	-0.12294	0.142425
Asthma	ERP29	0.056406	0.142603
Chronic Kidney disease	ZNF736	0.0590544	0.14265
Neurologic conditions	OTUD7A	0.0338154	0.142783
Type II. Diabetes Mellitus	C2CD4D	-0.0100653	0.14287
Chronic Kidney disease	COPS6	-0.0596843	0.14294
Chronic Kidney disease	TUBB8B	0.00559088	0.142954
Hypertension or high blood pressure	CLCN7	0.0191748	0.143012
Obesity (30 ≤ BMI < 40)	ADSS1-SIVA1	0.0342669	0.143164
Chronic Kidney disease	ELMOD2	-0.0212959	0.14319
Sex	POM121	0.0681197	0.143233
Heart conditions	COX18	-0.0199838	0.14325
Overweight (25 ≤ BMI < 30)	AC021092.2	-0.0944478	0.143256
Neurologic conditions	WNT2B	-0.0342344	0.143383
Severe obesity (40 ≤ BMI)	PBXIP1	-0.058247	0.143528
Heart conditions	ID2	-0.145279	0.143534
COPD	SCGB1D2	0.0873151	0.143588
Hypertension or high blood pressure	TRAM1	-0.125222	0.143607
Type II. Diabetes Mellitus	CTRL	0.164328	0.143667
Obesity (30 ≤ BMI < 40)	TVP23C	0.056873	0.143685
Obesity (30 ≤ BMI < 40)	KRT26	-0.020069	0.143686
Neurologic conditions	APEH	-0.0510066	0.143713
Cancer	NSL1-TATDN3	0.0471757	0.143785
Cancer	KMT2A	-0.0355231	0.143806
Obesity (30 ≤ BMI < 40)	FAM240A	0.111612	0.143874
Cerebrovascular disease	SYT9	0.114758	0.144027
Cerebrovascular disease	PTPN9	0.0956398	0.144077
Cerebrovascular disease	SCML2	0.141567	0.144107
Severe obesity (40 ≤ BMI)	MSLN	-0.0198733	0.144285
Sex	C17orf112	-0.0862183	0.144317
Cerebrovascular disease	TVP23C	0.0901192	0.14434
Liver disease	FLRT2	0.124619	0.144678
Sex	EBNA1BP2	-0.0204278	0.144707
Sex	ODC1	-0.0551191	0.14471
Liver disease	DUS4L	0.0996045	0.144737
Obesity (30 ≤ BMI < 40)	CAMK2B	0.0218574	0.144767
Asthma	SLC44A4	-0.0397362	0.144843
Heart conditions	DBT	0.00493872	0.144856
Heart conditions	ERVW-1	0.0858883	0.144908
Liver disease	SLC44A4	-0.0342945	0.145081
Severe obesity (40 ≤ BMI)	TCTN3	-0.0311531	0.145113
Severe obesity (40 ≤ BMI)	ZNF394	-0.0312338	0.145118
Pulmonary fibrosis	NPIPB2	-0.0400647	0.145172
Cancer	TSPAN13	0.113143	0.145226
Neurologic conditions	PRDM9	-0.0788752	0.145228
Cerebrovascular disease	DNASE1L2	0.158768	0.145236
Sex	PIFO	-0.0920217	0.145239
Asthma	FBRSL1	-0.0346095	0.145256
Overweight (25 ≤ BMI < 30)	AGGF1	-0.0355387	0.145261
Overweight (25 ≤ BMI < 30)	PRDX2	0.0550319	0.14541
Severe obesity (40 ≤ BMI)	CHIA	-0.0074204	0.145453
Sex	MXD3	0.0793306	0.145602
Heart conditions	OR51G2	-0.153627	0.14562
Sex	OTUD7A	0.145147	0.145703
Type II. Diabetes Mellitus	OR2T11	-0.082562	0.145881
Hypertension or high blood pressure	AC010422.8	-0.132058	0.14592
Type II. Diabetes Mellitus	H2BC5	-0.07245	0.145965
Sex	APOBEC4	0.118596	0.146035
COPD	CARM1	0.0478235	0.146042
Type II. Diabetes Mellitus	NT5C3A	0.00432514	0.146054
Cerebrovascular disease	CA6	-0.0713362	0.146102
Neurologic conditions	FIP1L1	-0.00401257	0.146177
Severe obesity (40 ≤ BMI)	PON3-PON2	-0.0171895	0.146301
Overweight (25 ≤ BMI < 30)	RPL14	0.0819684	0.14644
Chronic Kidney disease	FMR1NB	-0.0304782	0.146474
Neurologic conditions	INO80C	-0.0422148	0.14648
Severe obesity (40 ≤ BMI)	DAPK3	-0.036483	0.14667
Neurologic conditions	TRMT1	0.183792	0.146713
Cancer	RBBP9-RPS19P1	0.0469519	0.146724
Overweight (25 ≤ BMI < 30)	NUP153	-0.0376891	0.146772
Heart conditions	SCARB1	-0.0120831	0.147036
Hypertension or high blood pressure	MAB21L4	-0.147065	0.14704
COPD	ARHGAP23	-0.0037121	0.147104
Sex	ACSS2	0.0552541	0.147256
Cerebrovascular disease	LIPH	-0.0336048	0.147281
Liver disease	TCIM	0.0479598	0.147387
Heart conditions	APH1B	-0.0981572	0.147427
Type II. Diabetes Mellitus	STAG2	-0.0100653	0.147484
Neurologic conditions	RPF2	0.00949421	0.147531
COPD	REX1BD	0.000810351	0.147549
COPD	CTRL	-0.019111	0.147571
Asthma	CPSF4L	-0.0098291	0.147573
Pulmonary fibrosis	PINLYP	0.0142142	0.147617
Neurologic conditions	OR2A2	-0.0781744	0.1477
Cancer	TOX2	0.018451	0.147727
Overweight (25 ≤ BMI < 30)	FAXDC2	0.0237333	0.147806
Cerebrovascular disease	THEM4	-0.0255658	0.147817
Cerebrovascular disease	ZBTB21	-0.0702681	0.147998
Asthma	ESPL1	-0.114727	0.148063
Neurologic conditions	BCAR1	-0.129442	0.148109
Chronic Kidney disease	PCDHGA1	0.180173	0.148192
Neurologic conditions	NKD2	-0.0372519	0.148258
Severe obesity (40 ≤ BMI)	C18orf21	-0.0214327	0.148269
Liver disease	GPATCH8	0.0367948	0.148557
Overweight (25 ≤ BMI < 30)	WDFY1	-0.0172511	0.148581
Pulmonary fibrosis	CLEC2A	0.0295376	0.148623
Cerebrovascular disease	LIPG	-0.00456729	0.148685
Asthma	AL590385.2	0.00847308	0.148727
Severe obesity (40 ≤ BMI)	PSG5	-0.0424966	0.148743
Liver disease	PDE4C	-0.0645979	0.14875
Cancer	MACROD1	-0.131475	0.148761
Neurologic conditions	SLC6A9	-0.0292564	0.148797
Heart conditions	C17orf112	0.0841872	0.148835
Chronic Kidney disease	DSCAML1	0.162599	0.148898
Liver disease	DUS1L	0.140724	0.149168
Sex	CRISP1	0.145123	0.14918
Cancer	DUS2	0.0293673	0.149222
Cancer	PROKR1	0.064166	0.149258
Type II. Diabetes Mellitus	C2	-0.0868831	0.149311
Asthma	C3orf84	0.14465	0.149329
Overweight (25 ≤ BMI < 30)	FBXO6	-0.191433	0.149334
Type II. Diabetes Mellitus	AADACL4	0.00583121	0.149712
Cancer	CD5L	0.0218564	0.149722
Neurologic conditions	PCYT2	0.050323	0.149771
Asthma	LIN52	-0.0670305	0.14994
Type II. Diabetes Mellitus	TSTA3	-0.122709	0.15005
Neurologic conditions	TCIM	-0.00698396	0.150109
Obesity (30 ≤ BMI < 40)	CRIP3	0.0746556	0.150138
Neurologic conditions	ZPLD1	-0.0328019	0.150154
Cancer	TMCC1	0.0175002	0.150196
Cerebrovascular disease	ARHGAP23	-0.0724827	0.1502
Chronic Kidney disease	JAKMIP1	-0.0625057	0.150218
Sex	NOP56	-0.113149	0.150453
Liver disease	FUOM	0.238312	0.150626
Liver disease	TBPL1	-0.00242928	0.150639
Sex	FBRSL1	-0.0650504	0.150759
Hypertension or high blood pressure	PHPT1	-0.207493	0.150774
Neurologic conditions	ENPP3	0.0912059	0.150882
Asthma	ZSCAN21	-0.0672745	0.150882
Heart conditions	PROSER2	0.0478076	0.150892
Pulmonary fibrosis	DDX49	-0.00927254	0.15094
Sex	NASP	-0.0873458	0.15102
Cancer	TMEM88	0.0577407	0.151092
Overweight (25 ≤ BMI < 30)	C1orf174	-0.062691	0.151183
COPD	AC007969.1-CYBRD1	0.0112548	0.151281
Chronic Kidney disease	SWT1	0.0282085	0.15132
Severe obesity (40 ≤ BMI)	AC068946.2	-0.0579417	0.151355
Overweight (25 ≤ BMI < 30)	ZNF781	0.0978904	0.151396
Neurologic conditions	ANHX	-0.20149	0.151493
Hypertension or high blood pressure	PLOD1	0.141693	0.151531
Severe obesity (40 ≤ BMI)	HAUS3	-0.0631103	0.151548
Heart conditions	PIK3R5	0.0452732	0.151563
Liver disease	AC087289.5	-0.0267109	0.151627
COPD	RASA3	-0.193028	0.151772
Chronic Kidney disease	ZNF814	0.0129983	0.151778
Overweight (25 ≤ BMI < 30)	KBTBD8	0.0380331	0.151822
Overweight (25 ≤ BMI < 30)	WDCP	-0.0324174	0.15186
Liver disease	PROM2	0.140729	0.151871
Heart conditions	ATAD3A	-0.0265011	0.15188
Liver disease	PCBP4	-0.0481627	0.151936
Obesity (30 ≤ BMI < 40)	MAD1L1	-0.00612139	0.152167
Severe obesity (40 ≤ BMI)	OR10A2	0.0531718	0.152281
Obesity (30 ≤ BMI < 40)	SYPL1-DCAF13P1	0.045466	0.152287
Obesity (30 ≤ BMI < 40)	CCDC14	0.0160411	0.152359
Overweight (25 ≤ BMI < 30)	C6orf136	-0.161121	0.152361
Asthma	CYB5B	-0.0275184	0.152465
Pulmonary fibrosis	RPF2	-0.0841609	0.152479
Cancer	OSTM1	0.0325431	0.152486
Sex	TSPAN13	0.0812679	0.152586
Sex	SIRT3	-0.0718188	0.152671
Heart conditions	AQP9	0.0359255	0.152711
Cerebrovascular disease	DBX1	-0.0166878	0.152754
Cerebrovascular disease	CHMP5	0.0732551	0.152787
Cerebrovascular disease	MAP1S	0.0656783	0.15286
Asthma	PDE12	0.192674	0.152875
Heart conditions	ZNF19	-0.0567561	0.15289
Overweight (25 ≤ BMI < 30)	FLRT2	0.0262476	0.152891
Pulmonary fibrosis	TMEM231	-0.0164972	0.152953
Heart conditions	FBF1	-0.067232	0.1531
Chronic Kidney disease	ARL4D	-0.01712	0.153153
Asthma	HLA-DOA-HLA-DPA1	-0.0576077	0.153204
Hypertension or high blood pressure	MARCO	-0.250403	0.153234
Pulmonary fibrosis	MEIS3	0.0472878	0.153234
Hypertension or high blood pressure	SPDYE3	0.0166821	0.153289
Chronic Kidney disease	CARD8	0.116745	0.153291
COPD	ZNF679	0.0187402	0.153325
Hypertension or high blood pressure	ITGAM	-0.125169	0.153374
Cerebrovascular disease	CYP2F1	0.00352233	0.153458
Liver disease	TP53I3	0.222542	0.153486
Cerebrovascular disease	SFTPA2	0.187415	0.153544
Neurologic conditions	HECW1	0.0455486	0.153572
Neurologic conditions	FUOM	0.0160435	0.153572
Hypertension or high blood pressure	CNP	0.0330747	0.153611
Hypertension or high blood pressure	PON3-PON2	0.10083	0.15362
Obesity (30 ≤ BMI < 40)	CLEC14A	0.0847128	0.153643
Cancer	SDF4	0.00554148	0.153833
Overweight (25 ≤ BMI < 30)	GNPAT	0.0515485	0.153859
Cerebrovascular disease	CARM1	0.137164	0.153956
COPD	TUBA1B	0.0728412	0.154027
Pulmonary fibrosis	SYT9	-0.0405256	0.154205
Cerebrovascular disease	TMEM187	-0.0063569	0.154394
Asthma	ESPN	-0.0734648	0.154424
Asthma	BFAR	-0.0648133	0.154478
Asthma	SIRT3	0.0868701	0.154569
Hypertension or high blood pressure	ATXN3	-0.0400555	0.154649
Hypertension or high blood pressure	DNAH11	-0.0370378	0.154682
Heart conditions	CDH26	0.00148378	0.154717
Heart conditions	KIFC3	-0.000225946	0.154741
Liver disease	TMPRSS9	-0.046064	0.154742
Obesity (30 ≤ BMI < 40)	KIR2DL4-KIR3DL1	0.160918	0.154748
Cerebrovascular disease	ZNF781	-0.147497	0.154787
Overweight (25 ≤ BMI < 30)	PTPRN	-0.00329648	0.154836
Liver disease	CYB5B	-0.070933	0.154857
COPD	AKAIN1	-0.0195205	0.154888
Severe obesity (40 ≤ BMI)	PHETA2	-0.0616048	0.154915
Type II. Diabetes Mellitus	RSL24D1	0.116828	0.154986
Type II. Diabetes Mellitus	PTPRN	0.126457	0.155118
Type II. Diabetes Mellitus	NENF	-0.0771711	0.155269
Cancer	PGAM1P5	0.077858	0.155582
Asthma	CYP39A1	0.127189	0.155643
Obesity (30 ≤ BMI < 40)	SSTR4	-0.0199997	0.155661
Sex	F13A1	-0.0532185	0.155742
Sex	SWT1	0.0542091	0.155754
COPD	ANKZF1	-0.00416332	0.155764
Neurologic conditions	PPM1M	-0.0675943	0.155965
Asthma	NENF	-0.0940836	0.156009
Cerebrovascular disease	PLEKHM1	0.0779194	0.156023
Cancer	ZNF716	0.0451057	0.156069
Overweight (25 ≤ BMI < 30)	ADD2	-0.0833014	0.156239
Neurologic conditions	CNKSR3	0.0720918	0.156475
Cancer	FZR1	0.16181	0.156507
Overweight (25 ≤ BMI < 30)	HPSE2	-0.141477	0.156526
Cerebrovascular disease	ZNF814	0.0984278	0.156607
COPD	ZNF445	-0.012525	0.156671
Cancer	NPM3	0.032785	0.156701
Obesity (30 ≤ BMI < 40)	MSLN	0.0122439	0.156718
Type II. Diabetes Mellitus	GPATCH8	-0.0109373	0.156808
COPD	MRPL48	0.135628	0.156818
Obesity (30 ≤ BMI < 40)	SYBU	0.120721	0.156914
Cancer	DNAH8	-0.059734	0.157044
Chronic Kidney disease	FAM157B	-0.0653882	0.157106
Type II. Diabetes Mellitus	ZNF471	0.0388854	0.157796
COPD	SPON2	-0.118763	0.157876
Hypertension or high blood pressure	ELMO2	0.0934789	0.157916
Neurologic conditions	HDDC3	0.116617	0.157963
Type II. Diabetes Mellitus	HLA-DOA-HLA-DPA1	0.0275962	0.157967
Heart conditions	TMCO5A	0.0869576	0.157988
Liver disease	MEPCE	0.213693	0.158016
Cancer	ALOX12	-0.0830116	0.158055
Neurologic conditions	ATP6V1G3	-0.0727101	0.158069
COPD	HCST	-0.0454989	0.158118
Liver disease	OR10H4	0.0702713	0.158148
Neurologic conditions	CNOT1	-0.0832557	0.158288
Cancer	AEN	-0.0137528	0.158296
COPD	ZNF780B	-0.0792931	0.158315
Type II. Diabetes Mellitus	CLEC3A	-0.0960155	0.15838
Obesity (30 ≤ BMI < 40)	ARL4D	0.00512992	0.158389
Cancer	AREG	0.0537691	0.158439
Type II. Diabetes Mellitus	FASTKD5	0.0926377	0.158506
Cancer	KCNH7	-0.0211293	0.158625
Type II. Diabetes Mellitus	VDAC1	0.0103655	0.158738
Cerebrovascular disease	PLA2G7-ANKRD66	-0.0408461	0.158801
Liver disease	TEX55	-0.0553724	0.158807
COPD	DOK5	-0.0978873	0.158983
Liver disease	NBPF11	-0.119219	0.159214
Hypertension or high blood pressure	AC005614.2	0.0139379	0.159215
Heart conditions	FZR1	-0.0125166	0.159272
Hypertension or high blood pressure	AL135905.2	-0.242725	0.159421
Overweight (25 ≤ BMI < 30)	SPATA33	0.0229811	0.159433
Liver disease	ACSS2	0.119256	0.159511
Neurologic conditions	STOX1	0.0761878	0.159594
COPD	DOCK10	0.0682705	0.159639
Hypertension or high blood pressure	MX2	-0.184975	0.159643
Heart conditions	SLC12A2	0.00318724	0.159658
Cancer	SLC16A11	-0.10877	0.159827
Obesity (30 ≤ BMI < 40)	HOOK2	-0.0301189	0.159834
Hypertension or high blood pressure	PLBD1	-0.096367	0.159885
Severe obesity (40 ≤ BMI)	PCYT2	0.0607325	0.159997
Overweight (25 ≤ BMI < 30)	PYROXD2	0.0295078	0.160039
Neurologic conditions	CYB5RL	-0.0213315	0.160055
Cancer	FCGR1B	-0.0865341	0.160121
Obesity (30 ≤ BMI < 40)	AP5Z1	-0.0355465	0.16013
Chronic Kidney disease	IFNK	0.43054	0.160237
Heart conditions	MTX1	-0.0585014	0.16036
Obesity (30 ≤ BMI < 40)	FAM83F	0.0622836	0.160655
Chronic Kidney disease	PCNX1	0.0351003	0.160799
Heart conditions	NPIPB2	-0.0663995	0.160811
Obesity (30 ≤ BMI < 40)	BTRC	-0.0942197	0.160834
Obesity (30 ≤ BMI < 40)	GTF3C1	-0.0237569	0.160897
Obesity (30 ≤ BMI < 40)	JAKMIP1	0.0802918	0.160913
Overweight (25 ≤ BMI < 30)	PPP1R3C	0.061136	0.160922
Cerebrovascular disease	SNAPC1	0.20748	0.160928
Asthma	ABHD4	0.00459438	0.160964
COPD	TAF10	-0.0373238	0.161108
Cerebrovascular disease	HINT3	0.0373582	0.161136
Obesity (30 ≤ BMI < 40)	NBPF11	0.038538	0.161166
Overweight (25 ≤ BMI < 30)	C11orf74	0.0321485	0.161235
Obesity (30 ≤ BMI < 40)	SDK1	0.105104	0.161293
Sex	AC005775.1	-0.038003	0.161392
Neurologic conditions	CRISP1	-0.0131918	0.16151
Hypertension or high blood pressure	WWC2	0.0278444	0.162001
Asthma	ZBTB10	-0.0596051	0.162049
Liver disease	RAVER1	-0.100237	0.162083
Sex	ATP1B2	0.00934377	0.162258
Heart conditions	TMPO	0.0419938	0.162337
Overweight (25 ≤ BMI < 30)	AGT	0.00399075	0.162354
Asthma	SPATA45	0.0518584	0.162379
Hypertension or high blood pressure	TTC23	-0.0927567	0.162397
Obesity (30 ≤ BMI < 40)	OR51F1	0.0272816	0.162407
Liver disease	JCAD	0.127321	0.162444
Cerebrovascular disease	PRKAA2	0.0337137	0.162493
Sex	EFNB3	0.0552422	0.162556
Cerebrovascular disease	CBWD1	-0.0720749	0.162751
Asthma	CCL3-CCL4	0.120232	0.16277
Cerebrovascular disease	TGM6	-0.0566221	0.162898
Cerebrovascular disease	FLG	-0.0674652	0.162999
Sex	VDAC1	0.0836234	0.163032
Heart conditions	NUP54	0.0962633	0.163191
Asthma	KIFC3	-0.0482049	0.163286
Type II. Diabetes Mellitus	PLXDC2	-0.118465	0.16331
Hypertension or high blood pressure	OSBPL10	-0.0253502	0.16335
Sex	ABCA5	0.0422478	0.163355
Pulmonary fibrosis	CLEC10A	-0.0794589	0.163388
COPD	AREG	0.0485714	0.163588
COPD	DGCR8	0.161399	0.163672
Obesity (30 ≤ BMI < 40)	CBFA2T2	0.0196659	0.163749
Cancer	PTPRN	-0.0513429	0.163807
Heart conditions	ALPL	0.096971	0.163909
Chronic Kidney disease	WDFY1	-0.15444	0.163918
Pulmonary fibrosis	ZNF322	0.0659721	0.163929
Asthma	TCIM	0.0555699	0.16394
Liver disease	SLC16A11	-0.0688391	0.163987
Overweight (25 ≤ BMI < 30)	PARD6B	0.00225594	0.164
Heart conditions	ETFDH	-0.113966	0.164065
Heart conditions	VPS26C	-0.0328061	0.164074
Liver disease	MAP11	0.0324184	0.164102
Heart conditions	VPS13C	-0.0589266	0.164105
Chronic Kidney disease	EFHD2	-0.102929	0.164143
Sex	PCDH11Y	-0.418345	0.164168
Obesity (30 ≤ BMI < 40)	OSTM1	0.0689743	0.164192
Chronic Kidney disease	C17orf112	-0.0737538	0.164245
Asthma	ZNF599	0.0383143	0.164297
Neurologic conditions	RASL12	-0.0737516	0.16433
Heart conditions	LIN52	0.0394665	0.164407
Neurologic conditions	PSMB2	0.016617	0.164463
Liver disease	USP17L1	-0.0348898	0.164493
Type II. Diabetes Mellitus	OTUD7A	-0.0398495	0.164508
Neurologic conditions	OR51B5	0.042416	0.164523
Asthma	ANO3	0.0173409	0.164565
Liver disease	PHETA2	0.00882954	0.164574
Asthma	PRODH2	-0.0838514	0.16461
Sex	SLC44A4	-0.0121862	0.164734
Severe obesity (40 ≤ BMI)	MXRA5	0.0101351	0.16482
Overweight (25 ≤ BMI < 30)	PLA2G7-ANKRD66	0.0499162	0.164842
COPD	AL160314.2	-0.0826293	0.164852
Asthma	ZCCHC10	-0.105966	0.164866
Hypertension or high blood pressure	LGR5	-0.228114	0.1649
Severe obesity (40 ≤ BMI)	SEPTIN14	0.0638992	0.164907
COPD	GNA11	-0.0196731	0.16491
Type II. Diabetes Mellitus	GRHL1	0.110697	0.16496
Type II. Diabetes Mellitus	AQP9	-0.073798	0.16497
Hypertension or high blood pressure	ILVBL	-0.1013	0.164979
COPD	FBRSL1	-0.0844515	0.165008
Type II. Diabetes Mellitus	VPS26C	-0.0458236	0.165036
Hypertension or high blood pressure	METTL24	-0.217668	0.165104
Cancer	PLXDC2	-0.00171849	0.165187
Chronic Kidney disease	CYP2A6	0.0137076	0.165297
Severe obesity (40 ≤ BMI)	ELMO2	-0.0287091	0.165399
Cancer	RELT	-0.0178192	0.165406
Hypertension or high blood pressure	AGAP3	-0.151182	0.165449
Severe obesity (40 ≤ BMI)	CRYZ	-0.0733846	0.165449
Sex	KRT27	-0.13227	0.165451
Obesity (30 ≤ BMI < 40)	PLOD1	0.118917	0.165505
Pulmonary fibrosis	GRIFIN	-0.0279377	0.165619
Chronic Kidney disease	FBRSL1	0.141836	0.165771
Type II. Diabetes Mellitus	CTNNAL1	-0.118791	0.165799
Type II. Diabetes Mellitus	SPINT1	0.0169843	0.16585
Sex	PNMA2	-0.0521686	0.165865
Hypertension or high blood pressure	TRMT1	0.0725585	0.165907
Heart conditions	CA14	-0.0472292	0.165955
Heart conditions	ELOA2	-0.0723033	0.166162
Heart conditions	CPSF4L	0.047726	0.166164
Pulmonary fibrosis	CYP39A1	0.0138895	0.166251
Obesity (30 ≤ BMI < 40)	TEDC2	0.0692539	0.166266
Heart conditions	ACBD3	-0.169975	0.166362
Pulmonary fibrosis	LRRC1	-0.0952906	0.16649
Asthma	POM121	0.0428366	0.166536
Type II. Diabetes Mellitus	OR12D2	-0.0420929	0.166631
Type II. Diabetes Mellitus	CNOT1	-0.022601	0.166643
COPD	BCAR1	-0.103442	0.166903
Overweight (25 ≤ BMI < 30)	SBSN-GAPDHS	0.0640274	0.166942
COPD	CHTOP	-0.0783389	0.16695
Overweight (25 ≤ BMI < 30)	CNTFR	-0.0236957	0.167092
Asthma	SMIM18	-0.0539611	0.167096
COPD	CXCL3	-0.0361214	0.167139
Sex	NT5C3A	-0.211209	0.167152
Pulmonary fibrosis	CRNDE	-0.0133786	0.167158
Pulmonary fibrosis	DUS1L	-0.0016253	0.167443
Sex	SPON2	-0.00259499	0.167702
Asthma	AC091060.1	-0.0534864	0.167832
Sex	TAZ	0.243185	0.16786
Severe obesity (40 ≤ BMI)	BEX2	-0.0788977	0.167877
Sex	TRIM65	0.0865668	0.168151
Obesity (30 ≤ BMI < 40)	CRB2	-0.039355	0.168404
Chronic Kidney disease	PCDH11Y	-0.102578	0.168415
Asthma	PCDHA2	-0.0877642	0.1685
Type II. Diabetes Mellitus	LIPG	0.13857	0.16855
Cerebrovascular disease	SALL3	-0.0563268	0.168582
Obesity (30 ≤ BMI < 40)	CCDC144NL	0.0277438	0.168621
Cancer	LOXL1	-0.0248625	0.16874
Asthma	RAB41	0.0451989	0.168743
Neurologic conditions	ARHGDIG-PDIA2	0.0995444	0.168854
COPD	LSMEM1	-0.0915795	0.168864
Cancer	FAM157B	-0.031171	0.168866
Overweight (25 ≤ BMI < 30)	EPHA10	0.14259	0.168873
Neurologic conditions	WDR27-C6orf120	-0.0699692	0.1689
Hypertension or high blood pressure	MDFI	-0.0925193	0.168977
Sex	SYT9	-0.0273439	0.169029
Obesity (30 ≤ BMI < 40)	PON3-PON2	0.0548408	0.169053
Obesity (30 ≤ BMI < 40)	CXXC5	0.0139961	0.169073
Neurologic conditions	ODC1	0.00881682	0.169135
Type II. Diabetes Mellitus	WDCP	-0.000883598	0.169226
Obesity (30 ≤ BMI < 40)	PBK	-0.00106622	0.169319
Neurologic conditions	RAB10	0.047488	0.169354
COPD	ENPP3	-0.158391	0.169369
Hypertension or high blood pressure	C19orf38	0.0124494	0.169568
Obesity (30 ≤ BMI < 40)	SFTPA2	0.09503	0.169619
Sex	PRDM9	-0.0644825	0.169724
Pulmonary fibrosis	RBMXL1	-0.0438602	0.169738
Overweight (25 ≤ BMI < 30)	PRSS42P-MYL3	-0.0625875	0.169767
Sex	WWC2	0.0561182	0.169917
Hypertension or high blood pressure	MORN3	0.0138775	0.169917
Liver disease	UQCR10	-0.0564423	0.170014
Sex	CDK16	0.378543	0.170257
Pulmonary fibrosis	ARID3A	-0.0196398	0.170366
COPD	PBXIP1	-0.0273838	0.170394
Cerebrovascular disease	NUDT3	-0.0568666	0.170476
Cerebrovascular disease	IDH3A	0.0367722	0.170485
Sex	KBTBD12	0.0387289	0.170546
COPD	MKNK1	0.0686483	0.170615
Type II. Diabetes Mellitus	PRSS42P-MYL3	0.0611068	0.170636
Type II. Diabetes Mellitus	PRSS51	-0.0165046	0.170644
COPD	ABCB4	-0.040522	0.170749
Type II. Diabetes Mellitus	PHETA2	-0.0542729	0.17075
Hypertension or high blood pressure	PRPF38B	0.000941526	0.170768
Severe obesity (40 ≤ BMI)	DSEL	0.0584209	0.170866
Overweight (25 ≤ BMI < 30)	STARD8	0.0216929	0.170952
Overweight (25 ≤ BMI < 30)	TRNAU1AP	-0.0886579	0.171165
Liver disease	RPF2	0.111408	0.171188
Cerebrovascular disease	VPS26C	0.0862195	0.171282
Type II. Diabetes Mellitus	SBF1	-0.0102208	0.171301
Cancer	CHIA	-0.224379	0.171334
Neurologic conditions	RAB3A	0.0337996	0.171557
Cancer	FAM83F	0.0380543	0.171651
Liver disease	CUX1	-0.0110828	0.171689
Cancer	HPSE2	-0.067848	0.171822
Pulmonary fibrosis	EHMT2	-0.017714	0.171824
Pulmonary fibrosis	TTC23	-0.0638992	0.172143
Asthma	PSG5	-0.0323805	0.172218
COPD	FAM166A	-0.109781	0.172254
Severe obesity (40 ≤ BMI)	AC087289.5	-0.0274687	0.172431
Neurologic conditions	NT5C3A	-0.0805284	0.172521
Cancer	SPON2	0.00521659	0.172535
Type II. Diabetes Mellitus	CNP	0.0368056	0.172605
Chronic Kidney disease	TNFAIP8L3	0.0353501	0.172687
Pulmonary fibrosis	OR52I1	0.00604636	0.172737
Neurologic conditions	KMT2A	0.0152716	0.172803
Hypertension or high blood pressure	ISOC1	-0.101246	0.172864
Overweight (25 ≤ BMI < 30)	EFNB3	0.0492965	0.172959
Overweight (25 ≤ BMI < 30)	MEIS3	0.0607481	0.172961
Pulmonary fibrosis	Age	0.0930812	0.17308
Cerebrovascular disease	C19orf38	0.0217221	0.173086
Cerebrovascular disease	CT47B1	0.0279877	0.173087
Heart conditions	CCDC17	0.001416	0.173117
Hypertension or high blood pressure	ZNF471	-0.121274	0.173131
Heart conditions	RBMX	0.0879176	0.173356
Neurologic conditions	DNAH8	-0.0832673	0.173416
Chronic Kidney disease	NIPSNAP2	-0.0478454	0.173648
Cancer	FAM133B	-0.00624629	0.173702
Cerebrovascular disease	OLFM3	0.00444517	0.173729
Cancer	TGM6	-0.0670787	0.173729
Liver disease	NPIPB2	-0.0709025	0.173809
Asthma	MOS	-0.0256433	0.173844
Neurologic conditions	KRTCAP3	0.0164968	0.173876
Cancer	PYROXD2	-0.178376	0.173893
Asthma	SLAIN1	-0.0824048	0.173902
Neurologic conditions	APOBEC4	0.079291	0.174065
Asthma	THYN1	-0.049156	0.174167
Sex	DDC	-0.0670311	0.174193
Heart conditions	DGCR8	-0.0379732	0.174266
Pulmonary fibrosis	PLD6	-0.0115473	0.174268
Sex	FLG	-0.041799	0.174386
COPD	CADM3	-0.0650624	0.174502
Sex	KBTBD8	-0.139759	0.17452
COPD	ANGPT4	-0.0452652	0.174552
Asthma	PDCD1LG2	-0.0746434	0.174898
Obesity (30 ≤ BMI < 40)	WDR90	0.0691508	0.174912
Obesity (30 ≤ BMI < 40)	IL34	0.0302533	0.174927
Cancer	C19orf38	0.0373233	0.174936
Pulmonary fibrosis	PHLDB1	0.0146411	0.174963
Severe obesity (40 ≤ BMI)	SIGLEC8	-0.0126152	0.175075
Asthma	ZNF692	-0.0763225	0.175101
Chronic Kidney disease	SLAMF6P1-UHMK1	-0.0362295	0.175272
COPD	BIRC5	-0.0507218	0.175322
Cancer	B3GAT2	-0.00360081	0.175359
Cancer	AC087289.5	-0.0610255	0.175441
Hypertension or high blood pressure	NIPSNAP2	-0.174463	0.175451
Asthma	PHF14	-0.089647	0.175467
Heart conditions	TRMT11	-0.117244	0.175664
Pulmonary fibrosis	CYB5B	0.0657759	0.175697
Overweight (25 ≤ BMI < 30)	LINC02692	0.00146312	0.175785
Liver disease	FAM83F	-0.137974	0.175787
Sex	DNAH11	-0.00700076	0.175823
Cancer	DSG2	0.146821	0.175934
Liver disease	ALCAM	0.152835	0.176004
COPD	HLA-DMB	0.0174004	0.176008
Pulmonary fibrosis	ABCA5	0.078327	0.176013
Asthma	DPP3	0.0301771	0.176152
Pulmonary fibrosis	TCHHL1	0.401432	0.176154
Sex	DAPK3	0.00334702	0.176229
Sex	ALAD	-0.0652009	0.176254
Severe obesity (40 ≤ BMI)	PIK3AP1	0.0703202	0.17627
Obesity (30 ≤ BMI < 40)	NMRK2	0.0522853	0.176333
COPD	SLAMF6P1-UHMK1	0.0790855	0.176401
Heart conditions	CNP	-0.141894	0.176459
Type II. Diabetes Mellitus	PPM1M	0.0513812	0.176554
Cerebrovascular disease	HECW1	0.0710015	0.176651
Type II. Diabetes Mellitus	DSCAML1	-0.122392	0.176688
Type II. Diabetes Mellitus	CRNDE	-0.103169	0.17684
Hypertension or high blood pressure	OR3A2	-0.0389255	0.176868
Chronic Kidney disease	ACMSD	0.0176745	0.177045
Cancer	RTP1	-0.0713788	0.177093
Severe obesity (40 ≤ BMI)	CD8A	-0.0493731	0.177094
Severe obesity (40 ≤ BMI)	TP53I3	-0.077096	0.177176
Severe obesity (40 ≤ BMI)	KRT27	0.0194113	0.177303
Overweight (25 ≤ BMI < 30)	KLK7	-0.139259	0.177518
Overweight (25 ≤ BMI < 30)	CARD8	0.0733558	0.177541
COPD	FZR1	-0.140087	0.177563
Hypertension or high blood pressure	EHMT2	0.0454936	0.177602
Pulmonary fibrosis	ZNF599	0.0542132	0.177732
Obesity (30 ≤ BMI < 40)	PLXDC2	0.0417103	0.177914
Asthma	CCDC180	-0.128275	0.177929
Neurologic conditions	HOOK2	0.0847279	0.177944
Pulmonary fibrosis	TMEFF1	-0.042767	0.178015
Sex	CHIA	-0.177759	0.178342
Chronic Kidney disease	RHOT2	0.158378	0.17838
Asthma	PHPT1	0.0866675	0.178394
Overweight (25 ≤ BMI < 30)	MSLN	-0.0630081	0.17875
Obesity (30 ≤ BMI < 40)	PLEKHM1	0.0655538	0.178759
Obesity (30 ≤ BMI < 40)	BBX	-0.0111419	0.178899
Asthma	UBE2D4	-0.0238744	0.17893
Overweight (25 ≤ BMI < 30)	SMURF1	0.0675141	0.179178
Chronic Kidney disease	C10orf82	-0.0884899	0.179495
Hypertension or high blood pressure	REX1BD	0.00779386	0.17954
Type II. Diabetes Mellitus	SMARCE1	-0.0890383	0.179569
Hypertension or high blood pressure	AL160314.2	-0.108533	0.179651
Type II. Diabetes Mellitus	UQCR10	0.108617	0.179722
COPD	SPATA45	0.0732674	0.179753
Liver disease	MTHFD2	-0.0550882	0.179801
Asthma	PROKR1	0.00680403	0.179851
Type II. Diabetes Mellitus	RERG	-0.0231426	0.179898
Chronic Kidney disease	GTF3C1	-0.0069365	0.179992
Severe obesity (40 ≤ BMI)	CEP290	-0.0529707	0.180015
Sex	PRSS42P-MYL3	-0.0486527	0.180059
Severe obesity (40 ≤ BMI)	NAV1	0.0110005	0.180063
Asthma	COMMD2	0.12545	0.180111
Pulmonary fibrosis	MTX1	-0.00225753	0.180125
Liver disease	NMRK2	-0.00210397	0.180189
Cancer	PPARGC1A	0.0744183	0.180225
Liver disease	NUP153	0.132113	0.180404
Hypertension or high blood pressure	H2BW1	0.12223	0.180461
Neurologic conditions	MBLAC1	0.03027	0.180608
Hypertension or high blood pressure	PNMA2	-0.0929793	0.180637
Pulmonary fibrosis	FUOM	0.0577087	0.180641
Type II. Diabetes Mellitus	PSMB2	-0.127242	0.180736
Pulmonary fibrosis	RBM27	-0.0410715	0.180914
Cancer	AC005775.1	-0.084884	0.180991
Obesity (30 ≤ BMI < 40)	CLNK	-0.0558252	0.181036
Sex	ZNF736	-0.0389881	0.181064
Hypertension or high blood pressure	FZR1	-0.0907013	0.181323
Heart conditions	MFSD14C	-0.162693	0.181358
Hypertension or high blood pressure	ANP32B	-0.0895291	0.181423
Chronic Kidney disease	ARHGAP30	-0.0554618	0.181547
Hypertension or high blood pressure	CADM3	0.0777574	0.181601
Obesity (30 ≤ BMI < 40)	CPED1	0.146502	0.181639
Chronic Kidney disease	AC245041.2-FAM25C	0.0728249	0.18166
Overweight (25 ≤ BMI < 30)	OLIG3	-0.0687754	0.181693
Neurologic conditions	ZCWPW1	-0.162728	0.181746
Asthma	PDIA2	-0.0197877	0.181945
Pulmonary fibrosis	PROC	-0.0215957	0.1821
Liver disease	DUS2	0.15142	0.182191
Type II. Diabetes Mellitus	SHQ1	-0.0729069	0.182205
Overweight (25 ≤ BMI < 30)	TRMT11	0.0313619	0.182227
Type II. Diabetes Mellitus	MORN3	-0.039322	0.182363
Neurologic conditions	CAMSAP3	-0.04647	0.18238
Liver disease	TOX2	0.0990854	0.18242
Neurologic conditions	FCGR1B	0.17951	0.1826
COPD	LOXL1	-0.083725	0.182693
Pulmonary fibrosis	ANHX	-0.000800491	0.182773
Pulmonary fibrosis	GBA2	-0.0164972	0.182831
Asthma	BHMT	-0.112788	0.182851
Hypertension or high blood pressure	ZNF322	0.0200808	0.183029
Cerebrovascular disease	ZC3HAV1	0.0748111	0.183084
Heart conditions	OR10H3	0.0267484	0.183104
Hypertension or high blood pressure	KCNH8	-0.0453757	0.183149
Chronic Kidney disease	C19orf73	0.0105951	0.183244
COPD	RPF2	-0.0561036	0.183286
Chronic Kidney disease	CCDC17	-0.0051618	0.1833
Hypertension or high blood pressure	ABCA5	0.1654	0.183423
COPD	PTPN9	-0.0381217	0.183578
Neurologic conditions	KLHDC10	-0.0933343	0.183612
Type II. Diabetes Mellitus	HDAC1	0.00432514	0.183709
Liver disease	KCNH7	-0.127989	0.183728
Hypertension or high blood pressure	HPSE2	0.0208204	0.183821
COPD	NOP56	-0.0335698	0.183858
Obesity (30 ≤ BMI < 40)	CCDC180	-0.0582259	0.183938
COPD	TMCC1	-0.0604737	0.183953
Overweight (25 ≤ BMI < 30)	CRB2	0.0664209	0.183972
Type II. Diabetes Mellitus	ODC1	-0.108489	0.184132
Heart conditions	NRBF2	0.0734451	0.184359
Heart conditions	PM20D1	0.0271165	0.184371
COPD	MAB21L4	-0.139856	0.184526
Neurologic conditions	PACC1	-0.112819	0.18464
Obesity (30 ≤ BMI < 40)	SUZ12	-0.069469	0.184794
Chronic Kidney disease	CT47B1	0.0275415	0.185038
Cerebrovascular disease	BCAR1	0.0426822	0.185081
Severe obesity (40 ≤ BMI)	CAMK2B	0.0244725	0.185214
Obesity (30 ≤ BMI < 40)	OR2T11	0.231918	0.185233
Neurologic conditions	C3orf84	0.0959854	0.185335
Obesity (30 ≤ BMI < 40)	MTHFD2	-0.00339148	0.185377
Severe obesity (40 ≤ BMI)	TEDC2	0.198621	0.185389
Asthma	MGARP	-0.0765996	0.185389
Heart conditions	DGCR2	-0.0798829	0.185499
Overweight (25 ≤ BMI < 30)	TRAPPC3L	0.0334525	0.185537
Pulmonary fibrosis	AREG	-0.0534991	0.185542
Hypertension or high blood pressure	TSPYL2	-0.0552824	0.185603
Chronic Kidney disease	STK32B	0.0672448	0.185688
Obesity (30 ≤ BMI < 40)	TNFAIP8L3	-0.0639767	0.185748
Heart conditions	MAGI3	-0.120777	0.185759
Type II. Diabetes Mellitus	MRPS36	-0.0618384	0.185783
Hypertension or high blood pressure	PSMB2	-0.109773	0.185805
Liver disease	ALPL	0.324992	0.185878
Chronic Kidney disease	RFLNB-AC015853.2	-0.0186604	0.185933
Cancer	STAG3L5P-PVRIG2P-PILRB	0.0667047	0.186085
Heart conditions	KIAA1549L	-0.149379	0.18609
Cancer	SALL3	-0.0489345	0.186201
Liver disease	CDC14A	-0.0074065	0.186221
Liver disease	PKDREJ	-0.0782164	0.186309
Asthma	ALPL	-0.0468924	0.186504
Chronic Kidney disease	ZNF366	0.0323151	0.186509
Cancer	ADRA1D	-0.0965195	0.186549
Obesity (30 ≤ BMI < 40)	GNA11	0.0269048	0.186598
Overweight (25 ≤ BMI < 30)	CA14	-0.0472922	0.186687
Type II. Diabetes Mellitus	LIPH	0.078375	0.186861
Obesity (30 ≤ BMI < 40)	EHMT2	0.196207	0.186924
Severe obesity (40 ≤ BMI)	TNC	-0.0351238	0.187012
Hypertension or high blood pressure	SIMC1	-0.129421	0.18713
Obesity (30 ≤ BMI < 40)	SAMD4A	0.127337	0.187144
Liver disease	REC8	0.185342	0.187169
Liver disease	OR5K4	-0.0240718	0.187248
Overweight (25 ≤ BMI < 30)	PIWIL4	-0.0784105	0.187381
Sex	ZNF8	-0.0208694	0.187419
Hypertension or high blood pressure	KBTBD8	-0.0654894	0.187484
Sex	ABHD4	-0.0822721	0.187494
COPD	CNOT9	-0.167263	0.187586
Sex	NUP54	0.186427	0.187607
Pulmonary fibrosis	ID2	-0.0523642	0.18788
Heart conditions	CYB5RL	0.0967197	0.18797
COPD	PHF14	-0.125209	0.187982
COPD	VPS26C	-0.0259466	0.187983
Sex	AKAIN1	0.0989481	0.187989
Sex	HDAC1	-0.148384	0.188052
Asthma	ZNF44	-0.170609	0.18807
Type II. Diabetes Mellitus	PCNX1	-0.0641781	0.188087
Overweight (25 ≤ BMI < 30)	OR2A14	0.00398609	0.188088
Chronic Kidney disease	GBP6	0.0709322	0.188101
Obesity (30 ≤ BMI < 40)	KLHL28	0.0150712	0.188107
Cancer	RAD51	0.159498	0.188116
Severe obesity (40 ≤ BMI)	ADRA1D	-0.0241752	0.188168
Pulmonary fibrosis	MRNIP	-0.102182	0.188178
Cerebrovascular disease	CXorf58	-0.00537598	0.188241
Severe obesity (40 ≤ BMI)	CARD8	-0.0844246	0.188302
Neurologic conditions	CLEC14A	-0.059274	0.188398
Hypertension or high blood pressure	OBP2B	-0.109662	0.1884
Heart conditions	AL135905.2	-0.0737321	0.188512
Obesity (30 ≤ BMI < 40)	PRKAA2	0.0914731	0.188634
Hypertension or high blood pressure	SNX7	-0.0682228	0.188722
COPD	SPSB4	-0.0310499	0.188775
Pulmonary fibrosis	TMEM242	-0.0606322	0.188829
Heart conditions	APOC4	-0.0214623	0.189028
Sex	ANXA1	-0.0562404	0.189066
Type II. Diabetes Mellitus	ZNF366	-0.0750285	0.189073
COPD	STAG2	-0.0361214	0.189095
Cerebrovascular disease	SF3A2	0.0046442	0.18911
Cerebrovascular disease	FZR1	0.0115727	0.189114
Neurologic conditions	OBP2B	0.0450832	0.189122
Chronic Kidney disease	SLC4A1AP	0.123674	0.189312
Pulmonary fibrosis	GOLGA7	0.0378555	0.189463
Severe obesity (40 ≤ BMI)	CBWD1	-0.0492269	0.189512
Asthma	TJP2	-0.0445491	0.189618
Severe obesity (40 ≤ BMI)	CT47B1	-0.0550357	0.189639
Heart conditions	CHAT-C10orf53	-0.0899389	0.189648
Neurologic conditions	DDR1	-0.0382004	0.189689
Obesity (30 ≤ BMI < 40)	AL162231.1	-0.00985781	0.189725
Severe obesity (40 ≤ BMI)	RAB41	0.0392369	0.189768
Cerebrovascular disease	SWT1	-0.0797403	0.189943
Sex	TMEM79	0.0722663	0.190111
Heart conditions	LYPD3	-0.0173441	0.190304
Chronic Kidney disease	OSBPL10	0.0793111	0.190424
Cerebrovascular disease	EFHD2	-0.0425135	0.190424
Cancer	OR10R2	-0.039449	0.190661
COPD	ZNF322	0.0706828	0.190696
Overweight (25 ≤ BMI < 30)	COL8A1	-0.130032	0.190727
Liver disease	FOXF2	-0.0531355	0.190801
Neurologic conditions	EFHD2	-0.0227276	0.19081
Overweight (25 ≤ BMI < 30)	DBX1	-0.11173	0.191044
Neurologic conditions	LSM11	0.0260809	0.191084
Sex	BPIFB2-BPIFB6	-0.0941832	0.191248
Neurologic conditions	EXOSC2	0.187171	0.191304
Neurologic conditions	THEM4	-0.053544	0.191357
Pulmonary fibrosis	PUS7	-0.0606486	0.191397
Liver disease	SYT9	0.0631882	0.19143
Obesity (30 ≤ BMI < 40)	TRIL	-0.123965	0.191431
Overweight (25 ≤ BMI < 30)	FILIP1	-0.0451214	0.191625
Sex	AC091060.1	0.0125826	0.191643
Cancer	PCNX1	0.0249902	0.191644
Sex	PSMB2	0.102918	0.191775
Cerebrovascular disease	ZNF322	-0.0343077	0.191805
Sex	METTL24	-0.144356	0.191814
Chronic Kidney disease	NDUFC1	-0.0716764	0.191884
Pulmonary fibrosis	FNDC9	-0.0630358	0.191951
Cerebrovascular disease	UBE2D4	-0.130912	0.19203
COPD	PAQR8	-0.0761699	0.192045
Asthma	WBP2	-0.0395623	0.192065
Sex	WNT11	-0.0284891	0.192092
Sex	MDFI	-0.0559057	0.192105
Cancer	CADM3	-0.0597947	0.192204
Heart conditions	ANO6	0.146156	0.192294
Chronic Kidney disease	PIK3R5	0.0174908	0.192307
COPD	SPDEF	-0.0369131	0.192315
Liver disease	TESC	0.027645	0.192317
Cerebrovascular disease	PTGDS	0.0597754	0.192384
Overweight (25 ≤ BMI < 30)	SLAIN1	0.0537184	0.19246
Asthma	MAU2	0.0846678	0.192558
Asthma	GPATCH8	-0.0484865	0.192622
Severe obesity (40 ≤ BMI)	FPGS	-0.0557834	0.192647
Neurologic conditions	TMEM119	0.0387417	0.192667
Severe obesity (40 ≤ BMI)	ACACA	0.10953	0.192785
Hypertension or high blood pressure	RILPL1	-0.130513	0.19283
Obesity (30 ≤ BMI < 40)	CDK16	0.0639168	0.192858
COPD	PCDHGA1	0.11447	0.192968
Sex	DPP3	0.0695972	0.19313
Liver disease	NAV1	0.00719663	0.193244
Obesity (30 ≤ BMI < 40)	KBTBD12	-0.00867882	0.193255
Obesity (30 ≤ BMI < 40)	P2RX6	0.119367	0.193477
Sex	CLEC2A	-0.0214612	0.193534
Liver disease	ZNF546	-0.040691	0.193538
Neurologic conditions	MDFI	0.0427195	0.193605
Hypertension or high blood pressure	PDE7A	0.0126632	0.193777
Heart conditions	CA6	0.0129214	0.193781
Obesity (30 ≤ BMI < 40)	LTBP4	-0.0211256	0.193821
Heart conditions	NMRK2	-0.009388	0.193942
Sex	PLA2G7-ANKRD66	0.0562437	0.193952
Neurologic conditions	CPSF3	-0.132412	0.193961
Obesity (30 ≤ BMI < 40)	SMIM7	0.0538703	0.19427
Asthma	FCAMR	0.0580243	0.194368
Severe obesity (40 ≤ BMI)	AL356019.1	-0.0373911	0.194563
Obesity (30 ≤ BMI < 40)	HDDC3	-0.0063495	0.194599
Asthma	GCA	0.224629	0.194701
Asthma	PCDHGB1	-0.0480873	0.194701
Liver disease	AFG3L2	-0.0583188	0.194734
Heart conditions	ILVBL	-0.0239301	0.19474
Liver disease	TSC1	-0.0293624	0.194762
Severe obesity (40 ≤ BMI)	RSL24D1	-0.100819	0.194842
Pulmonary fibrosis	EBNA1BP2	0.11395	0.194859
Asthma	PROSER2	-0.103593	0.194934
Cancer	GBA2	-0.0670787	0.194966
Obesity (30 ≤ BMI < 40)	ZNF366	-0.0232082	0.195
Asthma	CLYBL	-0.0247832	0.195004
Sex	MKNK1	0.0337112	0.195072
Liver disease	H2BW1	-0.0363332	0.195138
Obesity (30 ≤ BMI < 40)	IGF2	0.0764556	0.195169
Cancer	HNRNPM	-0.0938391	0.195203
Heart conditions	DSEL	0.0199838	0.195218
Chronic Kidney disease	KRTCAP3	0.13448	0.195223
Asthma	DBT	-0.0414095	0.195371
Sex	ZNF611	-0.150601	0.195438
Liver disease	KCNK6	0.0776455	0.195658
Pulmonary fibrosis	GLDC	-0.0386054	0.195666
Hypertension or high blood pressure	ALCAM	0.013278	0.195784
Obesity (30 ≤ BMI < 40)	TMEM187	-0.0224963	0.195807
Asthma	RFLNB-AC015853.2	0.00325511	0.195841
COPD	LAMA4	-0.0520153	0.195846
Sex	CD163L1	0.0195731	0.195876
Obesity (30 ≤ BMI < 40)	DBX2	0.11978	0.196006
Liver disease	CASTOR2	-0.0438236	0.196181
Overweight (25 ≤ BMI < 30)	BCAR1	0.0834073	0.196256
Sex	ERBIN	-0.107885	0.196259
Chronic Kidney disease	SSTR4	0.0670758	0.196261
Heart conditions	SYT9	-0.0553819	0.196263
Sex	FKBP1B	0.0421158	0.196434
Severe obesity (40 ≤ BMI)	SIRT3	-0.0605699	0.196517
Severe obesity (40 ≤ BMI)	BBX	-0.0532585	0.196635
Cancer	NPIPB2	-0.0149049	0.196659
Hypertension or high blood pressure	KRT3	-0.189428	0.196759
Type II. Diabetes Mellitus	CPE	0.0156124	0.196768
Neurologic conditions	AGAP3	-0.0177056	0.196832
Overweight (25 ≤ BMI < 30)	WBP2	-0.108204	0.196877
Neurologic conditions	CBWD2	0.0234772	0.196878
Obesity (30 ≤ BMI < 40)	PDE7A	0.0055814	0.196896
COPD	CCDC68	0.0244787	0.196925
Obesity (30 ≤ BMI < 40)	DCAF5	-0.0392846	0.196995
COPD	AL162231.1	0.113762	0.197005
Pulmonary fibrosis	SPSB4	0.10661	0.197043
COPD	SF3A2	-0.052344	0.197086
Severe obesity (40 ≤ BMI)	ANO3	0.0458522	0.197127
Pulmonary fibrosis	AC109583.1	-0.0498098	0.197183
Pulmonary fibrosis	CHTOP	0.126642	0.197246
Pulmonary fibrosis	SCARB1	0.00220104	0.197418
Hypertension or high blood pressure	NDUFV1	0.0724975	0.19745
Type II. Diabetes Mellitus	QSER1	-0.0929893	0.197455
Overweight (25 ≤ BMI < 30)	PINLYP	0.138159	0.197462
Chronic Kidney disease	SIPA1L1	0.0172292	0.197526
Pulmonary fibrosis	F13A1	-0.0304015	0.197568
Liver disease	SCARF2	-0.0267109	0.197654
Chronic Kidney disease	PRSS57	0.140476	0.197657
Sex	GCA	0.102826	0.197681
Chronic Kidney disease	DAPK3	0.0391844	0.197879
Cancer	GNPAT	0.0462098	0.197956
Asthma	SMIM21	-0.0300991	0.197984
Neurologic conditions	C2	0.116926	0.198103
Cerebrovascular disease	SETD4	0.0623736	0.19814
Severe obesity (40 ≤ BMI)	DBT	-0.0883058	0.19832
COPD	PILRA	-0.0291732	0.198385
Cancer	LRRC49	-0.0972977	0.198389
Asthma	DBX1	-0.0193652	0.198411
Severe obesity (40 ≤ BMI)	VANGL2	-0.0258352	0.198476
Cerebrovascular disease	CDH6	-0.104863	0.198552
Type II. Diabetes Mellitus	OR5K4	-0.0971782	0.198685
COPD	GPATCH8	0.0442982	0.198687
Asthma	WEE1	0.0388246	0.199123
Cancer	BEX2	-0.180978	0.199241
Sex	AC015878.1	0.0318244	0.19926
Overweight (25 ≤ BMI < 30)	MDC1	0.0329555	0.199352
Overweight (25 ≤ BMI < 30)	KRR1	0.0347324	0.199403
Type II. Diabetes Mellitus	AC010422.8	0.112734	0.199413
Liver disease	PDIA2	-0.0238635	0.199458
COPD	CAMK2B	-0.0616826	0.199508
Asthma	IQCK	0.127492	0.199535
Type II. Diabetes Mellitus	ESPL1	-0.0643507	0.199806
Pulmonary fibrosis	RPL7L1	-0.0130412	0.199867
Pulmonary fibrosis	UBQLN3	-0.00739883	0.199875
Pulmonary fibrosis	ATP6V1FNB	0.295109	0.199886
Asthma	CA6	-0.127105	0.200091
Asthma	LACTB2-AS1	0.0836155	0.200107
Type II. Diabetes Mellitus	PARP12	-0.0841512	0.200213
Hypertension or high blood pressure	NT5C3A	0.0231791	0.200275
Overweight (25 ≤ BMI < 30)	GRIFIN	0.0380314	0.200303
Hypertension or high blood pressure	CPSF2	0.0372891	0.200332
Neurologic conditions	CCDC68	-0.10798	0.200412
Cancer	TMEM119	0.0280723	0.200423
Asthma	PLD6	-0.0238084	0.200559
COPD	MAGI3	-0.0733041	0.200566
Chronic Kidney disease	SHQ1	-0.0453274	0.200686
Heart conditions	CHML	-0.0405727	0.200893
Neurologic conditions	DCAF5	-0.0736937	0.200985
Pulmonary fibrosis	KRT26	-0.0438482	0.200986
Asthma	TRIM64C	-0.0324789	0.201096
Pulmonary fibrosis	SUZ12	0.0244939	0.201106
Severe obesity (40 ≤ BMI)	ALCAM	-0.0114524	0.201172
Liver disease	ALAD	0.142261	0.201265
Cerebrovascular disease	HLCS	0.0548039	0.201302
Neurologic conditions	KCTD21	-0.0141742	0.201303
Cerebrovascular disease	CAMP	-0.0459183	0.201319
Obesity (30 ≤ BMI < 40)	SPDEF	-0.00642359	0.201322
Hypertension or high blood pressure	SH2B1	0.0512148	0.201492
Neurologic conditions	THOC5	-0.0927693	0.201513
COPD	TCHHL1	-0.0445414	0.201619
Cerebrovascular disease	MDS2	-0.136828	0.201963
COPD	CCDC180	-0.0796775	0.202029
Hypertension or high blood pressure	LRRC1	-0.0147235	0.202224
Cerebrovascular disease	S100A7L2	-0.132461	0.202283
COPD	PTGDS	-0.0482759	0.202316
Chronic Kidney disease	PYROXD2	-0.108297	0.202366
Cancer	HOOK2	0.114001	0.202382
Heart conditions	HLCS	-0.0146718	0.202428
Hypertension or high blood pressure	FLRT2	0.0329612	0.202588
Asthma	TNFRSF18	-0.059391	0.202623
Pulmonary fibrosis	TRIM65	0.0113964	0.202664
COPD	FBXO5	0.0345262	0.202809
Heart conditions	SLC2A11	-0.099601	0.202844
Type II. Diabetes Mellitus	PINLYP	-0.154178	0.202872
Cerebrovascular disease	EPHA3	0.0278689	0.20291
Pulmonary fibrosis	DBX2	-0.0695137	0.203007
Cerebrovascular disease	TRMT11	0.100414	0.203045
COPD	ZNF781	-0.0416343	0.203104
Cancer	PON3-PON2	-0.0469519	0.203155
Severe obesity (40 ≤ BMI)	SNX7	-0.0089483	0.203162
Hypertension or high blood pressure	TKFC	-0.0248776	0.203238
Liver disease	IL17RA	-0.0692495	0.203245
Type II. Diabetes Mellitus	CSHL1	-0.016247	0.203364
Pulmonary fibrosis	OR13F1	0.0112298	0.203442
Chronic Kidney disease	BHMT	0.0369153	0.203458
Chronic Kidney disease	PCDHB13	0.132722	0.203484
Neurologic conditions	PLXDC2	0.00366053	0.203485
Hypertension or high blood pressure	AC021092.2	0.0678493	0.203496
Hypertension or high blood pressure	C17orf112	-0.153139	0.203601
Severe obesity (40 ≤ BMI)	EPHA3	0.104171	0.203665
Sex	KCTD21	0.0595833	0.203683
Heart conditions	CRB2	0.0555821	0.203701
Obesity (30 ≤ BMI < 40)	MFF	-0.0780025	0.203715
Hypertension or high blood pressure	PRM3	0.000659023	0.20377
Severe obesity (40 ≤ BMI)	CNOT9	-0.0577152	0.203853
Cerebrovascular disease	STAG3L5P-PVRIG2P-PILRB	-0.0478679	0.203926
Heart conditions	PILRA	0.0187037	0.203939
Type II. Diabetes Mellitus	C3orf84	-0.0144363	0.203942
Neurologic conditions	RBL1	0.0665963	0.203954
Cancer	NAV1	-0.0287404	0.204191
Heart conditions	TMEM71	0.00608081	0.204199
Severe obesity (40 ≤ BMI)	BFAR	-0.00679772	0.204227
Sex	EFHD2	-0.0367457	0.204272
Severe obesity (40 ≤ BMI)	CBFA2T2	-0.0626691	0.204374
Asthma	NMRK2	-0.0387613	0.20439
Type II. Diabetes Mellitus	CRISP3	0.0261371	0.204469
Type II. Diabetes Mellitus	RPF2	-0.0286175	0.20452
Pulmonary fibrosis	NASP	-0.16965	0.20457
Obesity (30 ≤ BMI < 40)	OR52R1	-0.074921	0.204638
Neurologic conditions	SBNO2	-0.0383476	0.20469
Obesity (30 ≤ BMI < 40)	PCDHGA1	0.107289	0.204888
Neurologic conditions	LINC02692	0.15345	0.204909
Asthma	SYCP2	0.0162063	0.205052
Pulmonary fibrosis	SPATA45	0.0271367	0.205071
COPD	EBPL	-0.17179	0.205365
Chronic Kidney disease	UACA	-0.0666667	0.205407
Heart conditions	NENF	-0.112054	0.205414
Overweight (25 ≤ BMI < 30)	KRTAP21-3	-0.117622	0.205559
Overweight (25 ≤ BMI < 30)	MORC4	-0.0507645	0.205673
Type II. Diabetes Mellitus	CEP290	-0.0335927	0.205719
Severe obesity (40 ≤ BMI)	PLA2G2D	-0.191959	0.205835
Pulmonary fibrosis	PARD6B	0.109868	0.205921
Hypertension or high blood pressure	ZIM3	-0.000950612	0.205965
Chronic Kidney disease	APEH	-0.0154	0.205978
Overweight (25 ≤ BMI < 30)	ALAD	0.0445018	0.205996
Chronic Kidney disease	RNF207	-0.0215082	0.206097
Type II. Diabetes Mellitus	PCYT2	0.038133	0.20612
Sex	LYPD3	0.032154	0.206146
Pulmonary fibrosis	ERBIN	-0.026146	0.206276
COPD	AC015878.1	-0.123832	0.206291
Hypertension or high blood pressure	RPL7L1	0.0105818	0.206337
Heart conditions	ZNF599	0.205584	0.206405
Chronic Kidney disease	AQP9	0.200374	0.206699
Sex	SPDYE3	0.0721566	0.206754
Cerebrovascular disease	CNKSR3	0.136396	0.206785
Heart conditions	AC109583.1	0.139368	0.206835
Neurologic conditions	TUBB8B	0.0432079	0.206844
Hypertension or high blood pressure	CDC14A	-0.0716294	0.206938
Heart conditions	FUS	0.0407612	0.206978
Liver disease	NDUFC1	-0.0260893	0.207045
Neurologic conditions	ADSS1-SIVA1	-0.0743218	0.207071
Type II. Diabetes Mellitus	RFXANK	0.0180972	0.20712
Severe obesity (40 ≤ BMI)	HPSE2	0.1356	0.207141
Liver disease	MACROD1	0.0964871	0.207201
Sex	TEX36	-0.0904335	0.207236
Pulmonary fibrosis	SCGB1C2	0.0738856	0.207295
Cerebrovascular disease	FOXF2	-0.0237828	0.207364
Type II. Diabetes Mellitus	CLEC2A	-0.0808205	0.207377
Neurologic conditions	TMEM187	-0.0725653	0.207394
Type II. Diabetes Mellitus	SLC35B1	-0.181181	0.207418
Overweight (25 ≤ BMI < 30)	FNDC9	0.120776	0.207528
Obesity (30 ≤ BMI < 40)	CCDC74B	0.0843051	0.207693
Cancer	CSHL1	0.0515642	0.207856
Cancer	PSMB2	-0.0727027	0.208032
Liver disease	CETP	-0.0384483	0.208079
Pulmonary fibrosis	ATP6V1G3	-0.02906	0.208102
Cerebrovascular disease	SIGLEC8	-0.0488709	0.208103
Cerebrovascular disease	CLEC3A	0.0376831	0.208115
Hypertension or high blood pressure	OR2A14	-0.0577609	0.208324
Neurologic conditions	SERP2	-0.00675394	0.208478
COPD	SPRR3	-0.0273636	0.208536
Cerebrovascular disease	MRPS36	-0.0673572	0.208667
Obesity (30 ≤ BMI < 40)	USP17L17	0.091066	0.208736
Heart conditions	PEF1-AS1	0.0533563	0.208885
Neurologic conditions	PIWIL4	0.00586659	0.208966
Obesity (30 ≤ BMI < 40)	AL356019.1	0.0877844	0.209104
Neurologic conditions	TSR3	0.0892882	0.209263
Pulmonary fibrosis	DNAH11	-0.0432645	0.209354
Neurologic conditions	SEMA6C	-0.0186652	0.209358
Neurologic conditions	PBXIP1	-0.0586808	0.209389
Overweight (25 ≤ BMI < 30)	RFX1	-0.109204	0.209529
Sex	HLCS	0.0959885	0.209616
Heart conditions	DDR1	-0.0274986	0.20971
Cancer	PLD6	0.111641	0.209722
Pulmonary fibrosis	FBRSL1	-0.0802516	0.209807
Overweight (25 ≤ BMI < 30)	RHOT2	-0.00504479	0.209947
Neurologic conditions	FLG	-0.036705	0.210117
Pulmonary fibrosis	NBPF7	-0.0166177	0.210121
Type II. Diabetes Mellitus	CD8A	0.013757	0.210186
Liver disease	FIP1L1	0.134509	0.210233
Heart conditions	TNC	0.1053	0.210237
Pulmonary fibrosis	SPON2	-0.0352814	0.210266
Pulmonary fibrosis	C19orf73	0.00467509	0.210286
Heart conditions	MARCO	-0.0985764	0.210288
Severe obesity (40 ≤ BMI)	PLSCR1	-0.0519234	0.210307
Hypertension or high blood pressure	STARD8	0.0227305	0.210333
Liver disease	PRAMEF14	0.125863	0.210486
COPD	PRAMEF12	-0.0760426	0.210543
COPD	PCDHB8	-0.0962661	0.210566
Severe obesity (40 ≤ BMI)	SERP2	0.0326804	0.210601
Asthma	SCARF2	-0.0309492	0.210631
Chronic Kidney disease	ANHX	0.136061	0.210689
Overweight (25 ≤ BMI < 30)	KLHL28	0.0294028	0.210706
Hypertension or high blood pressure	TMEFF1	-0.0494993	0.210741
Liver disease	MXRA5	0.0753502	0.210764
Overweight (25 ≤ BMI < 30)	SLC6A9	0.068535	0.210888
Chronic Kidney disease	AC068946.2	-0.0715451	0.210931
Overweight (25 ≤ BMI < 30)	DCAF5	0.0669348	0.210976
Liver disease	CAMSAP3	-0.0783121	0.211018
COPD	MTX1	0.126257	0.211098
Cancer	RAB3A	-0.0801227	0.21119
Neurologic conditions	SAMD4A	-0.0649095	0.211276
Heart conditions	WNT11	-0.10746	0.21151
Type II. Diabetes Mellitus	SLC4A1AP	-0.0393378	0.211679
Heart conditions	AC091060.1	0.0924586	0.2118
Overweight (25 ≤ BMI < 30)	C2orf83	-0.0115913	0.211803
Liver disease	DNAH11	0.127722	0.211847
Cerebrovascular disease	OTUD6B	0.00537598	0.211869
Liver disease	ADAM19	0.0558655	0.211885
Obesity (30 ≤ BMI < 40)	GCA	-0.121374	0.212105
Heart conditions	MLH3	-0.0308517	0.212126
Chronic Kidney disease	CLEC3A	-0.0076519	0.212127
Asthma	TFAP2D	0.139102	0.212199
Severe obesity (40 ≤ BMI)	POGZ	0.0276153	0.212328
Obesity (30 ≤ BMI < 40)	ZNF781	0.00524156	0.212376
Type II. Diabetes Mellitus	TEFM	-0.209381	0.21238
Pulmonary fibrosis	PLOD1	-0.0269276	0.212412
Obesity (30 ≤ BMI < 40)	RLIM	-0.157275	0.212483
Asthma	INO80C	0.0485704	0.212632
COPD	RBM11	-0.0140133	0.212828
Liver disease	PSMB3	0.0414438	0.212908
Hypertension or high blood pressure	SLAIN1	0.0229586	0.212917
Neurologic conditions	LYPD3	0.0461777	0.21296
Overweight (25 ≤ BMI < 30)	SCGB1D2	0.0430554	0.213024
Sex	NSL1-TATDN3	-0.0329545	0.213036
Hypertension or high blood pressure	LIPG	0.142514	0.213045
Cerebrovascular disease	NENF	0.0315815	0.21319
Sex	ANHX	0.0496099	0.213233
Asthma	CCDC74B	0.00271991	0.213293
Cancer	BHLHA15	0.0565642	0.213293
Pulmonary fibrosis	DNA2	-0.0191812	0.213408
Pulmonary fibrosis	PACC1	-0.0450902	0.213504
Chronic Kidney disease	ARFGEF1	-0.0296509	0.213685
Severe obesity (40 ≤ BMI)	PCDHB13	0.0899711	0.213773
Sex	BTRC	0.0872381	0.213817
Obesity (30 ≤ BMI < 40)	CPE	0.0228809	0.213929
Heart conditions	CLEC4D	-0.105767	0.213998
Cerebrovascular disease	SLC25A43	0.0134825	0.214099
Sex	ZNF781	-0.0415585	0.214211
Hypertension or high blood pressure	PROKR1	-0.0329405	0.214268
Type II. Diabetes Mellitus	ZNF814	-0.0914529	0.214406
Overweight (25 ≤ BMI < 30)	PHC3	-0.0456035	0.214488
Heart conditions	DVL2	-0.0801343	0.214555
Heart conditions	MGARP	-0.0459666	0.214565
Pulmonary fibrosis	FCGR1B	0.0120671	0.214599
Hypertension or high blood pressure	ZBTB7C	-0.0509831	0.214795
Type II. Diabetes Mellitus	ZNF613	0.0631109	0.214841
Asthma	ZUP1	-0.0527528	0.215077
Obesity (30 ≤ BMI < 40)	EPHA3	0.115443	0.215099
Overweight (25 ≤ BMI < 30)	TMEM119	0.0998886	0.21515
Severe obesity (40 ≤ BMI)	KMT2A	0.109718	0.215176
Type II. Diabetes Mellitus	RFLNB-AC015853.2	0.106521	0.215198
Heart conditions	WNT2B	0.0890453	0.215235
Overweight (25 ≤ BMI < 30)	ATP1B2	-0.0310363	0.215245
Type II. Diabetes Mellitus	TUBB8B	-0.0597595	0.215258
Neurologic conditions	CLNK	0.133716	0.215295
Obesity (30 ≤ BMI < 40)	TBC1D9B	0.0111223	0.215348
Severe obesity (40 ≤ BMI)	MGARP	-0.0665641	0.215475
Chronic Kidney disease	RLIM	-0.0587423	0.215511
Chronic Kidney disease	RASL12	-0.00207458	0.215631
Pulmonary fibrosis	HLA-DMB	0.00644476	0.215721
Neurologic conditions	TRIM64C	-0.215884	0.21578
Asthma	RPF2	-0.0963102	0.215857
Asthma	HPSE2	0.0571443	0.215895
Severe obesity (40 ≤ BMI)	UACA	-0.0129058	0.215951
Obesity (30 ≤ BMI < 40)	RAB21	0.0107882	0.215963
Severe obesity (40 ≤ BMI)	IQCK	-0.0391716	0.215997
Heart conditions	PRDM9	-0.0197521	0.216045
Overweight (25 ≤ BMI < 30)	NDUFV1	-0.019092	0.216063
Cancer	AC132807.2	-0.0781615	0.216236
Chronic Kidney disease	PLBD1	0.0847725	0.216236
Overweight (25 ≤ BMI < 30)	MAGEB3	-0.0751171	0.216321
Type II. Diabetes Mellitus	DTNB	-0.176532	0.21639
Liver disease	PDE7A	-0.0349213	0.21642
Obesity (30 ≤ BMI < 40)	F13A1	0.0358362	0.216421
Severe obesity (40 ≤ BMI)	OLIG3	-0.0274687	0.216439
Asthma	PON3-PON2	-0.0238084	0.216503
Liver disease	DOCK10	0.0360873	0.216511
Cancer	GOLGA7	-0.116034	0.216515
Asthma	OR10A2	-0.108156	0.216638
Cancer	COMMD2	0.0147397	0.216638
Type II. Diabetes Mellitus	SLC35D1	0.041346	0.216748
Liver disease	RAB21	-0.0363447	0.217212
Overweight (25 ≤ BMI < 30)	CA6	0.0121638	0.217265
Cancer	CDK16	-0.0669751	0.217289
Hypertension or high blood pressure	LOXL1	-0.0858476	0.217313
Cancer	ANKRD29	0.0184162	0.217329
Neurologic conditions	ANO3	0.0610667	0.217402
Overweight (25 ≤ BMI < 30)	NBPF7	0.0176331	0.217432
Sex	NRBF2	-0.158033	0.21749
Type II. Diabetes Mellitus	VEZT	-0.0558818	0.217539
Neurologic conditions	HNRNPM	-0.0488177	0.217588
Neurologic conditions	FAM166A	0.0802332	0.217607
COPD	RLIM	-0.0699825	0.217609
Sex	HLA-DMB	-0.0823849	0.217641
Chronic Kidney disease	SLC2A4RG	-0.036568	0.217749
Neurologic conditions	DNAH11	0.151551	0.217762
Cerebrovascular disease	SCARF2	-0.0515126	0.217821
Type II. Diabetes Mellitus	FBXO5	0.00604065	0.217835
Chronic Kidney disease	RBM19	0.0141577	0.217894
Hypertension or high blood pressure	ITSN2	0.00160413	0.217945
Obesity (30 ≤ BMI < 40)	INO80C	-0.0224714	0.218021
Neurologic conditions	PRR29	0.0665738	0.218204
Liver disease	PTGDS	0.19399	0.218282
Severe obesity (40 ≤ BMI)	MEPCE	-0.0301985	0.218323
Heart conditions	ZNF44	0.101916	0.218495
Cerebrovascular disease	AL135905.2	-0.0613694	0.2185
Heart conditions	ALCAM	-0.0213987	0.218592
COPD	RBM19	-0.0201697	0.218861
Hypertension or high blood pressure	ARHGDIG-PDIA2	0.0349157	0.21893
Cancer	RAD21L1	0.0213461	0.218974
Hypertension or high blood pressure	RELT	-0.0275316	0.218984
Obesity (30 ≤ BMI < 40)	NUP153	0.0608016	0.219023
Asthma	FAM166A	-0.0260281	0.219037
Sex	ARHGEF40	-0.115454	0.219113
Pulmonary fibrosis	RSL24D1	0.07338	0.219276
Pulmonary fibrosis	DUX4L2-DUX4	-0.0115473	0.219304
Cancer	SLC2A4RG	0.124949	0.219344
Chronic Kidney disease	CCL22	0.0438817	0.219352
Neurologic conditions	ARID4B	-0.00522043	0.219377
Heart conditions	SMIM18	-0.00727698	0.219402
COPD	WDR27-C6orf120	0.0986651	0.219426
Neurologic conditions	PAXX	-0.0736027	0.219482
Overweight (25 ≤ BMI < 30)	C10orf82	0.230791	0.219526
Type II. Diabetes Mellitus	SPARC	0.1191	0.219632
Cerebrovascular disease	MARCHF3	-0.0681041	0.219648
Type II. Diabetes Mellitus	DAGLB	0.12087	0.219685
Heart conditions	AC005775.1	-0.0466319	0.219846
Heart conditions	MAP1S	-0.0860827	0.219849
Type II. Diabetes Mellitus	NDUFAB1	-0.0100653	0.219962
COPD	H2BC5	-0.0253708	0.220082
Obesity (30 ≤ BMI < 40)	SPSB4	-0.0942867	0.220146
Severe obesity (40 ≤ BMI)	ARPC5	-0.0583882	0.220172
Heart conditions	NETO2	-0.0519174	0.220257
Severe obesity (40 ≤ BMI)	NT5C3A	-0.0274687	0.220332
Cancer	ESX1	-0.0355519	0.220348
Obesity (30 ≤ BMI < 40)	GOLGA7	0.100299	0.220545
Chronic Kidney disease	NASP	0.0349523	0.220646
COPD	TMEM231	-0.0445414	0.220679
Heart conditions	RAB3A	-0.140351	0.220688
COPD	CD5L	-0.147647	0.220755
Sex	CNOT9	0.0283536	0.220811
Liver disease	SLC15A2	0.14754	0.22084
COPD	FLRT2	0.0724641	0.220991
Sex	ZCWPW1	0.0695602	0.221179
COPD	MORN3	0.0445875	0.221339
Severe obesity (40 ≤ BMI)	BIRC5	-0.0466788	0.221436
Type II. Diabetes Mellitus	MDC1	-0.129454	0.221544
Neurologic conditions	HOXA1	-0.0863868	0.221564
Hypertension or high blood pressure	SLC6A9	0.191441	0.22176
Type II. Diabetes Mellitus	ZNF445	0.0580782	0.221947
Pulmonary fibrosis	CSN2	-0.0344618	0.221983
Cerebrovascular disease	STAG3	-0.0891035	0.222023
COPD	RIMS4	-0.0376721	0.222065
Obesity (30 ≤ BMI < 40)	RBM11	0.104539	0.222091
Type II. Diabetes Mellitus	TRNAU1AP	-0.116545	0.222097
Overweight (25 ≤ BMI < 30)	OR51G2	0.0123064	0.222131
Asthma	ELMO2	-0.0351865	0.222305
Chronic Kidney disease	PSMB2	-0.040522	0.222438
Severe obesity (40 ≤ BMI)	MX2	-0.0655399	0.222546
Severe obesity (40 ≤ BMI)	TTLL3	-0.0357489	0.222636
COPD	HPSE2	0.0380694	0.222707
Hypertension or high blood pressure	C6orf136	0.0470747	0.222712
Cerebrovascular disease	HLA-DMB	0.124005	0.222744
Sex	AC109583.1	-0.0933301	0.22276
Severe obesity (40 ≤ BMI)	CXCL3	-0.0244814	0.222761
Sex	DDR1	-0.0157267	0.222817
Neurologic conditions	DSCAML1	0.0132681	0.222914
Asthma	HDAC1	0.355596	0.222923
Asthma	AC068946.2	-0.0633806	0.22303
Neurologic conditions	SLC35B1	-0.128336	0.223053
Sex	PLBD1	0.0798766	0.223075
Neurologic conditions	OR10H3	-0.120047	0.22315
Hypertension or high blood pressure	CASTOR2	0.00355059	0.223206
Sex	RAD51	0.0756348	0.223274
Heart conditions	ISL1	0.0828915	0.223413
Severe obesity (40 ≤ BMI)	ISOC1	-0.0996155	0.223468
Hypertension or high blood pressure	SDSL	-0.17938	0.223472
Neurologic conditions	ILVBL	-0.0447763	0.223498
Liver disease	MRPS36	0.0395127	0.223564
Heart conditions	ZNF781	-0.0692113	0.223692
Type II. Diabetes Mellitus	SEMA6C	0.0502538	0.223796
Liver disease	TTC23	0.00911849	0.223818
Hypertension or high blood pressure	CHD6	-0.0651069	0.223828
Cancer	FAM50B	-0.0469519	0.22383
Liver disease	OR3A2	0.113281	0.223839
Neurologic conditions	WFDC8-WFDC9	0.0831831	0.223906
Sex	TMPRSS2	0.104299	0.223963
Overweight (25 ≤ BMI < 30)	MAU2	0.00493145	0.224069
Heart conditions	PRSS51	0.0220009	0.224105
Heart conditions	MAD1L1	-0.0221693	0.22423
Pulmonary fibrosis	ZBTB21	0.0125445	0.224278
Obesity (30 ≤ BMI < 40)	IL17RA	0.0706143	0.224503
Liver disease	FBRSL1	0.00774093	0.224536
Chronic Kidney disease	PADI3	-0.00144016	0.224645
Heart conditions	PCDHB8	-0.0191307	0.224665
Neurologic conditions	SDHA	-0.0233335	0.224697
Type II. Diabetes Mellitus	ZNF502	0.00787097	0.224698
Obesity (30 ≤ BMI < 40)	DUS2	-0.0526903	0.224798
Type II. Diabetes Mellitus	DBX2	-0.149558	0.224972
Asthma	ZNF611	0.0591588	0.224981
Severe obesity (40 ≤ BMI)	ANTXR2	-0.0942074	0.224993
Severe obesity (40 ≤ BMI)	RNF19B	0.0128562	0.225
Cancer	RIMS4	0.0216619	0.225009
COPD	ARID4B	0.104984	0.225067
Cerebrovascular disease	SLC44A4	0.0169406	0.225238
Overweight (25 ≤ BMI < 30)	HNRNPM	-0.0421356	0.225244
Cerebrovascular disease	RPL7L1	0.170372	0.225283
Liver disease	C17orf112	-0.0178656	0.225317
Heart conditions	RLIM	0.241966	0.225417
Pulmonary fibrosis	FAM228B	-0.0403545	0.225555
Cerebrovascular disease	CCDC14	-0.0162724	0.225723
Asthma	SPARC	0.14465	0.225726
Heart conditions	LACTB2-AS1	-0.0139935	0.22584
Hypertension or high blood pressure	PPRC1	0.0298545	0.225969
Type II. Diabetes Mellitus	SMPD4	0.110536	0.226092
Asthma	MITF	-0.0513509	0.226102
Cerebrovascular disease	CRISP3	0.026083	0.226208
Hypertension or high blood pressure	ZSCAN16	0.0479495	0.226222
Liver disease	MARCHF3	0.0645001	0.22629
Severe obesity (40 ≤ BMI)	SYCP2	-0.0460445	0.226296
Sex	CORT	0.0529408	0.226302
Severe obesity (40 ≤ BMI)	CPED1	-0.00499805	0.226678
Type II. Diabetes Mellitus	MAB21L4	-0.149524	0.226719
Liver disease	RAB10	0.0395679	0.226778
Neurologic conditions	SPARC	0.00479927	0.226824
Cerebrovascular disease	RBMX	0.0271144	0.226889
Cerebrovascular disease	KIAA0895L-EXOC3L1	-0.0770778	0.226913
Sex	KRT3	0.0379751	0.226945
Asthma	ANGPT4	-0.0402772	0.226965
Chronic Kidney disease	PBK	-0.0262242	0.22697
Obesity (30 ≤ BMI < 40)	RBM27	0.116021	0.226977
Liver disease	ZNF781	-0.0171889	0.226998
Sex	PSG5	0.0519428	0.227084
Neurologic conditions	GAD1	0.0437159	0.227302
Severe obesity (40 ≤ BMI)	ENPP3	-0.0582827	0.227314
Chronic Kidney disease	KIAA0930	0.0987342	0.227358
Pulmonary fibrosis	PRR29	-0.0330234	0.227375
Neurologic conditions	OR4A5	0.0568689	0.227409
COPD	AQP9	0.0175657	0.227495
Asthma	PHLDB1	0.0780286	0.227561
Cancer	OR2A14	-0.0731928	0.227626
Chronic Kidney disease	C19orf38	0.145152	0.227683
Cerebrovascular disease	LSMEM1	-0.018427	0.227785
Severe obesity (40 ≤ BMI)	SLC6A9	0.121605	0.227809
Heart conditions	ZNF814	-0.0964909	0.227841
Cerebrovascular disease	CCNF	0.104898	0.22789
Liver disease	SLC2A11	0.00633973	0.227969
Overweight (25 ≤ BMI < 30)	FBXO5	0.0238391	0.227981
Overweight (25 ≤ BMI < 30)	MTX1	0.0169331	0.228112
Neurologic conditions	EBPL	0.146745	0.228161
Hypertension or high blood pressure	IDH3A	-0.276231	0.228218
Overweight (25 ≤ BMI < 30)	CPSF2	-0.0293868	0.228314
Cancer	DPP3	0.149032	0.228367
Pulmonary fibrosis	CLYBL	-0.109013	0.228388
Neurologic conditions	KIAA0930	-0.0650558	0.228389
Sex	SLAIN1	0.122314	0.228406
Chronic Kidney disease	PRM3	-0.0261694	0.228479
Cancer	MEIS3	-0.204619	0.228503
Chronic Kidney disease	STOX1	0.188265	0.228648
Hypertension or high blood pressure	RHOT2	-0.0070894	0.22868
COPD	OR10T2	0.0270746	0.228856
Type II. Diabetes Mellitus	NBPF14	-0.159666	0.228966
Pulmonary fibrosis	MX2	0.0927921	0.229048
Type II. Diabetes Mellitus	PPRC1	-0.0899744	0.229048
Neurologic conditions	SNAPC1	-0.0194889	0.229066
Pulmonary fibrosis	ALAD	-0.0227299	0.229173
Obesity (30 ≤ BMI < 40)	MRPS36	0.0226102	0.229242
Severe obesity (40 ≤ BMI)	SRC	-0.0169085	0.229291
Cerebrovascular disease	NBPF11	-0.0721533	0.229476
Overweight (25 ≤ BMI < 30)	OBP2B	-0.0207308	0.229506
Heart conditions	PINLYP	-0.0780322	0.22953
Hypertension or high blood pressure	NOX1	-0.0281015	0.229543
Cerebrovascular disease	JAG2	0.033103	0.229679
Sex	FOXF2	-0.107786	0.229766
Neurologic conditions	GNA11	0.111284	0.229775
Asthma	KCNH8	-0.112273	0.229819
Overweight (25 ≤ BMI < 30)	PROC	0.0120011	0.229833
Severe obesity (40 ≤ BMI)	USP17L18	-0.0477502	0.229901
Asthma	STAG3	-0.0802027	0.229948
Cerebrovascular disease	ANGPT4	-0.11934	0.230238
Sex	WNT2B	0.0702944	0.230482
Cerebrovascular disease	TCIM	0.0958026	0.230493
Heart conditions	FBXO5	-0.133251	0.230572
Liver disease	MFSD14C	-0.0363447	0.230585
Chronic Kidney disease	PRODH2	0.0254686	0.230612
Obesity (30 ≤ BMI < 40)	TFAP2D	-0.183143	0.230677
Chronic Kidney disease	NDUFS3	-0.0340136	0.23071
Liver disease	USP17L18	-0.0144487	0.230891
Cerebrovascular disease	SLAMF6P1-UHMK1	0.13193	0.230917
Type II. Diabetes Mellitus	RAB3A	-0.100871	0.231081
Asthma	TRAM1	0.127828	0.23132
Cancer	SLAIN1	0.0266984	0.231338
Obesity (30 ≤ BMI < 40)	CYP2F1	0.000400956	0.23138
Cerebrovascular disease	MRNIP	-0.0126049	0.23143
COPD	PRSS57	-0.0767194	0.231473
Severe obesity (40 ≤ BMI)	NBPF11	-0.00743107	0.231528
Overweight (25 ≤ BMI < 30)	MXRA5	-0.0671865	0.231571
Sex	CNOT1	-0.00309715	0.231793
Severe obesity (40 ≤ BMI)	CNOT1	-0.0550357	0.231824
Type II. Diabetes Mellitus	USP39	-0.068825	0.231952
Obesity (30 ≤ BMI < 40)	TGM6	0.0200059	0.231955
Neurologic conditions	TEX36	-0.0654547	0.23205
Severe obesity (40 ≤ BMI)	GNA11	0.0127018	0.232121
Neurologic conditions	KLHL28	-0.0653249	0.232171
Overweight (25 ≤ BMI < 30)	ZNF679	0.116121	0.232185
Neurologic conditions	HGC6.3	0.0357007	0.232216
Overweight (25 ≤ BMI < 30)	AADACL4	-0.0131533	0.232229
Obesity (30 ≤ BMI < 40)	CORT	-0.0928159	0.232353
Sex	C19orf73	-0.00226947	0.232374
Overweight (25 ≤ BMI < 30)	DUS4L	0.0249885	0.232412
Pulmonary fibrosis	FAM157B	-0.0606322	0.232414
Overweight (25 ≤ BMI < 30)	STAG3	0.0595799	0.232426
Obesity (30 ≤ BMI < 40)	EFHD2	0.0980629	0.232476
Liver disease	UACA	0.133697	0.232538
Cancer	APOC4	0.096438	0.232665
Pulmonary fibrosis	DBT	0.0622127	0.232715
Cerebrovascular disease	PSORS1C1	0.038341	0.232776
Chronic Kidney disease	MRPL48	0.049155	0.232824
Overweight (25 ≤ BMI < 30)	ID2	-0.0371863	0.232915
Severe obesity (40 ≤ BMI)	CAMSAP3	0.100258	0.232946
Severe obesity (40 ≤ BMI)	NRBF2	-0.0244814	0.23309
Liver disease	TMEM187	-0.0905622	0.23324
Liver disease	OPRL1	-0.0740858	0.233349
Heart conditions	FAM168A	-0.0975749	0.233367
Cerebrovascular disease	SLC25A30	0.0417384	0.233392
Severe obesity (40 ≤ BMI)	GCA	0.10248	0.233406
Sex	RBM27	-0.148425	0.23345
Sex	OR2A14	-0.139711	0.233495
Liver disease	OSTM1	-0.0318265	0.233634
Hypertension or high blood pressure	PTPRN	0.0788983	0.233671
COPD	DUX4L2-DUX4	-0.0311769	0.233682
Neurologic conditions	RELT	-0.0774306	0.233787
Overweight (25 ≤ BMI < 30)	PSMG3	0.0599467	0.23397
COPD	RAD51	-0.0445414	0.234059
Asthma	RELT	0.0018328	0.234147
Obesity (30 ≤ BMI < 40)	C8orf34	0.0117816	0.234183
Chronic Kidney disease	ISL1	0.126686	0.234186
Hypertension or high blood pressure	MFSD14C	0.00116516	0.234259
Severe obesity (40 ≤ BMI)	DESI2	-0.0301985	0.234309
Cancer	PDE12	-0.0104876	0.234388
Cancer	SHQ1	-0.0813242	0.234457
Cerebrovascular disease	SIMC1	0.103967	0.23446
Cerebrovascular disease	KIFC3	0.00931565	0.234508
Overweight (25 ≤ BMI < 30)	PILRA	0.012842	0.234536
Type II. Diabetes Mellitus	ANTXR2	0.130649	0.234789
Type II. Diabetes Mellitus	UBE2C	-0.0154867	0.234855
Hypertension or high blood pressure	TOX2	-0.039624	0.234861
Cerebrovascular disease	RPRML	0.0283008	0.234983
Type II. Diabetes Mellitus	OR5K3	-0.0271762	0.23506
Pulmonary fibrosis	CADM3	-0.0475776	0.235353
Asthma	SETD4	0.0755233	0.235413
Pulmonary fibrosis	TRMT11	-0.00992389	0.235456
Heart conditions	BPIFB2-BPIFB6	-0.161444	0.235482
Cancer	KCNH8	0.104911	0.235743
Neurologic conditions	ZNF502	0.0248957	0.235752
[truncated: 11,156 more rows]
